# Supplementary material for: Honey contamination from plant protection products approved for cocoa (Theobroma cacao) cultivation: A systematic review of existing research and methods
Source: PLoS One. 2023 Oct 25;18(10):e0280175. doi: 10.1371/journal.pone.0280175 (PMC10599517; doi:10.1371/journal.pone.0280175)
Supplement: S3 Table — This encompasses papers retrieved from both the original search and the subsequent updated search. (XLSX) [file pone.0280175.s009.xlsx]

## Sheet: S6_Table_Dataset
	S4 Table. Dataset comprising the list of 104 papers which satisfied both inclusion criteria and quality assessment. This encompasses papers retrieved from both the original search and the subsequent updated search
No	Author list	Contact (correspondent email)	Title of Paper	Journal name	Volume	Issue	Pages of journal	Year	DOI	Start date	End Date	No of samples	Weight of each sample	Voulume analysed	Extraction Technique	Analytical Technique	Statistical analysis	Country Name	Continent	Country status	What pesticides were studied	Were insecticides studied?	Were fungicides studied?	Were herbicide studied?	Concentrations of pesticide residues detected	Concentration of pesticides detected in mg/kg	MRL by EU	Limit of Detection (LOD)	Limit of Detection in mg/kg	Limit of Quantification (LOQ)	Limit of Quantification in mg/kg	LOD above MRL	LOQ above LOQ	Matrices analysed	Source of honey samples analysed	Honey type	Number of times/Seasons samples taken for analysis	For multiple harvest: Did the concentration fluctuate between studies?	Pasteurized	Blended	Pesticides detected	Pesticides above MRL	Banned pesticides detected
1	Luca Maria Chiesa, Maria Nobile, Sara Panseri & Francesco Arioli	sara.panseri@unimi.it	Detection of glyphosate and its metabolites in food of animal origin based on ionchromatography- high resolution mass spectrometry (IC-HRMS)	Food Additives & Contaminants:	36	4	592-600,	2019	https://doi.org/10.1080/19440049.2019.1583380	NA	NA	30 (10 organic honeys, 10 beef muscle pools and 10 sea bass muscle pools)	NA	I ml	QuPPe	LC-MS/MS	ANOVA	Italy	Europe	Non cocoa producing	AMPA Glyphosate Glufosinate	No	No	AMPA Glyphosate Glufosinate	ND	ND	0.05 mg/kg	ND	ND	AMPA 9.26 ng g-1 Glyphosate 4.30 ng g-1 Glufosinate 5.05 ng g-1	AMPA 0.00926 mg/kg Glyphosate 0.00430 mg/kg Glufosinate 0.00505 mg/kg	NA	No	honey, bass fish and bovine muscle	Commercial honey (CH)	Commercial honey	Once	CH	NA	Yes	No	No	No
2	Pavle Jovanov, Vale´ ria Guzsvany, Sanja Lazic, Mladen Franko, Marijana Sakac, Ljubisˇa Sˇ aric´ a, Jovana Kos	pavle.jovanov@fins.uns.ac.rs	Development of HPLC-DAD method for determination of neonicotinoids in honey	Journal of Food Composition and Analysis	40	NA	106–113	2015	http://dx.doi.org/10.1016/j.jfca.2014.12.021#	NA	NA	104 honey samples (51 sunflower, 26 wildflower, 22 acacia and 5 linden)	10g	NA	LLE	LC-MS/MS	ANOVA data analysis, and desirability function calculations	Serbia	Europe	Non cocoa producing	Dinotefuran Nitenpyram Thiametoxam Clothianidin Imidacloprid Acetamiprid Thiacloprid	Dinotefuran Nitenpyram Thiametoxam Clothianidin Imidacloprid Acetamiprid Thiacloprid	No	No	Thiacloprid 29.12 μg/kg	Thiacloprid 29.12 mg/kg	Dinotefuran 0.01 mg/kg Nitenpyram 0.01 mg/kg Thiametoxam 0.01 mg/kg Clothianidin 0.01 mg/kg Imidacloprid 0.05 mg/kg Acetamiprid 0.05 mg/kg Thiacloprid 0.2 mg/kg	LOD ( μg kg-1) by DLLME (Dinotefuran 2.0; Nitenpyram 2.5; Thiamethoxam 2.0; Clothianidin 2.5; Imidacloprid 1.5; Acetamiprid 2.0; Thiacloprid 1.5) LOD ( μg kg-1) by QuEChERS (Dinotefuran 2.5; Nitenpyram 2.5; Thiamethoxam 2.5; Clothianidin 2.5; Imidacloprid 2.0; Acetamiprid 2.5; Thiacloprid 2.5	LOD by DLLME (Dinotefuran 0.0020 mg/kg; Nitenpyram 0.0025 mg/kg; Thiamethoxam 0.0020 mg/kg; Clothianidin 0.0025 mg/kg; Imidacloprid 0.0015 mg/kg; Acetamiprid 0.0020 mg/kg; Thiacloprid 0.0015 mg/kg) LOD by QuEChERS (Dinotefuran 0.0025 mg/kg; Nitenpyram 0.0025 mg/kg; Thiamethoxam 0.0025 mg/kg; Clothianidin 0.0025 mg/kg; Imidacloprid 0.0020 mg/kg; Acetamiprid 0.0025 mg/kg; Thiacloprid 0.0025 mg/kg)	LOQ ( μg kg-1) by DLLME (Dinotefuran 5.0; Nitenpyram 7.5; Thiamethoxam 5.0; Clothianidin 7.5; Imidaclopri 5.0; Acetamiprid 5.0; Thiacloprid 5.0) LOQ (( μg kg) by QuEChERS (Dinotefuran 7.5; Nitenpyram 7.5; Thiamethoxam 7.5; Clothianidin 10.0; Imidacloprid 5.0; Acetamiprid 7.5; Thiacloprid 7.5)	LOQ (mg/kg) by DLLME (Dinotefuran 0.0050 mg/kg; Nitenpyram 0.0075 mg/kg; Thiamethoxam 5.0 mg/kg; Clothianidin 0.0075 mg/kg; Imidaclopri 0.0050 mg/kg; Acetamiprid 0.0050 mg/kg; Thiacloprid 0.0050 mg/kg) LOQ (mg/kg) by QuEChERS (Dinotefuran 0.0075 mg/kg; Nitenpyram 0.0075 mg/kg; Thiamethoxam 0.0075 mg/kg; Clothianidin 0.01 mg/kg; Imidacloprid 0.0050 mg/kg; Acetamiprid 0.0075 mg/kg; Thiacloprid 0.00…	No	No	Only honey	Samples were collected from multiple locations in the Autonomous Province of Vojvodina, Republic of Serbia.	Direct harvest	once	SH	NA	NA	Yes	No	No
3	Enrique Mejias . Carlos Go´mez . Tatiana Garrido . Paulina Godoy . Miguel Go´mez . Gloria Montenegro	egmejias@uc.cl	Natural attributes of Chilean honeys modified by the presence of neonicotinoids residues	Agroforest Syst	93	NA	2257–2266	2019	https://doi.org/10.1007/s10457-019-00345-z	Spring 2015	Summer 2016	10	20g	10 micro L	QuEChERS + SPE	LC-MS/MS	ANOVA, Linear Regression, and Tukey’s Test	Chile	Asia	Non cocoa producing	Thiacloprid Thiamethoxam Acetamiprid Imidacloprid	Thiacloprid Thiamethoxam Acetamiprid Imidacloprid	No	No	Acetamiprid Imidacloprid Thiamethoxam	NA	Thiametoxam 0.01 mg/kg Imidacloprid 0,05 mg/kg Acetamiprid 0.05 mg/kg	Not specified	Not specified	Not specified	Not specified	NA	NA	Only honey	Honey samples collected directly from beehives located between Coquimbo and Libertador Bernardo O’Haggins regions	Direct harvest	Multiple harvest across 2015–2016 austral spring–summer	ND	NA	NA	Yes	No	No
4	Risto Raimets, Anna Bont_x0001_sut_x0001_snaja, Vadims Bartkevics b, Iveta Pugajeva, Tanel Kaart, Liisa Puusepp, Priit Pihlik, Indrek Keres, Haldja Viinalass, Marika M€and, Reet Karise	ristorai@gmail.com	Pesticide residues in beehive matrices are dependent on collection time and matrix type but independent of proportion of foraged oilseed rape and agricultural land in foraging territory	Chemosphere	238	NA	124555	2020	https://doi.org/10.1016/j.chemosphere.2019.124555	May, 2013	July, 2014	140	NA	NA	QuEChERS	LC-MS/MS + GC–MS	Chi-square test, The Kruskal-Wallis H test, Wald chi-square test & ANOVA [using statistical software StatSoft (ver. 12, Inc. USA]. Spearman correlation analysis using the R 3.5.1 software (R Core Team, 2019)	Estonia	Europe	Non cocoa producing	Amidosulphuron Aminopyralid Clopyralid Dicamba Dimethachlor Glyphosate Pyroxsulam Sulfosulfuron Pinoxaden Propaquizafop Mefenpyr-diethyl Triasulfuron Tribenuron-methyl Ethyl trinexapac Fenoxaprop-p-ethyl Propoxycarbazone-sodium 2,4-D Iodosulfuron-methyl-sodium MCPA Azoxystrobin Cyproconazole Florasulam Fludioxonil Fuberidazole Pencycuron Prochloraz Spiroxamine Tebuconazole Triadimenol Propiconazo…	Alphacypermethrin Cypermethrin Deltamethrin Lambda-cyhalothrin Tau-fluvalinate Dimethoate Imidacloprid Thiacloprid Indoxacarb Pymetrozine Fenpropidin	Azoxystrobin Cyproconazole Florasulam Fludioxonil Fuberidazole Pencycuron Prochloraz Spiroxamine Tebuconazole Triadimenol Propiconazole Imazalil Fluoxastrobin Flutriafol Prothioconazole	Amidosulphuron Aminopyralid Clopyralid Dicamba Dimethachlor Glyphosate Pyroxsulam Sulfosulfuron Pinoxaden Propaquizafop Mefenpyr-diethyl Triasulfuron Tribenuron-methyl Ethyl trinexapac Fenoxaprop-p-ethyl Propoxycarbazone-sodium 2,4-D Iodosulfuron-methyl-sodium MCPA	Dimethoate 0.005 mg/kg t-fluvalinate 0.008 mg/kg Thiacloprid 0.014 mg/kg Azoxystrobin 0.031 mg/kg Tebuconazole 0.005 mg/kg 2,4-D 0.002 mg/kg Glyphosate 0.062 mg/kg Clopyralid 0.27 mg/kg	Dimethoate 0.005 mg/kg t-fluvalinate 0.008 mg/kg Thiacloprid 0.014 mg/kg Azoxystrobin 0.031 mg/kg Tebuconazole 0.005 mg/kg 2,4-D 0.002 mg/kg Glyphosate 0.062 mg/kg Clopyralid 0.27 mg/kg	Dimethoate 0.05 mg/kg t-fluvalinate 0.05 mg/kg Thiacloprid 0.02 mg/kg Azoxystrobin 0.05 mg/kg Tebuconazole 0.05 mg/kg 2,4-D 0.5 mg/kg Glyphosate 0.05 mg/kg Clopyralid 0.05 mg/kg	0.01 mg/kg	0.01 mg/lg	NA	NA	No	NA	Honey, brood, nurse bees, honey, bee bread and corbicular pollen	140 samples of brood, nurse bees, honey, bee bread and corbicular pollen were collected directly from 23 commercial apiaries located in south-eastern Estonia	Direct harvest	Flowering of winter (25 May e 2 June) or spring (4e15 July) oilseed rape	SH	NA	NA	Yes	No	No
5	Carl J. Berg, H. Peter King, Glenda Delenstarr, Ritikaa Kumar, Fernando Rubio, Tom Glaze5	cberg@pixi.com	Glyphosate residue concentrations in honey attributed through geospatial analysis to proximity of large-scale agriculture and transfer off-site by bees	PLoS ONE	13	7	198876	2018	https://doi.org/10.1371/journal. pone.0198876	Fall 2013	Winter 2016	85	40 ml	NA	LLE	ELISA	Data was analyzed with Microsoft Excel and Access (means, medians, S.D., S.E.M, t-tests, linear and exponential line fits). Analyse-it, a plug-in for Excel, was used for correlations and AICc line fits. TIBCO Spotfire Analyst1 was used to produce the Trellis plots and nonparametric Kruskal-Wallis analysis.	USA	North America	Non cocoa producing	Glyphosate	No	No	Glyphosate	342 ppb	0.342 mg/kg	0.05 mg/kg	NA	NA	15 ppb	0.015 mg/kg	NA	No	Only honey	Direct harvest (59 honey samples were collected directly from hives by beekeepers on the island of Kaua`) harvest and commercial honeys (23 samples of honey were purchased from local famers' markets, produce stands, and stores and two other batches of honey were obtained from merch)	Direct harvest and commercial honeys	2 samples in Fall 2013; 36 samples in Summer 2015; 21 samples in Fall 2016; 23 samples in Winter 2016; 3 samples in Winter 2016;	glyphosate distributions were different depending upon the side of the island. Two different sites were sampled in 2015 and again in 2016. Each of these two sites had multiple hives. Both sites showed an increase in concentration levels over time	NA	NA	Yes	No	No
6	Deborah Ruth Amulen, Pieter Spanoghe, Michael Houbraken, Andrew Tamale, Dirk C. de Graaf, Paul Cross4, Guy Smagghe	DeborahRuth.Amulen@Ugent.be	Environmental contaminants of honeybee products in Uganda detected using LC-MS/MS and GC-ECD	PLOS ONE	12	6	e0178546	2017	https://doi.org/10.1371/journal.pone.0178546	October 2014	Feb. 2015	93	5g	10 µl per sample	QuEChERS	LC-MS/MS + GC-ECD	descriptive statistics	Uganda	Africa	Cocoa producing	Acetamiprid Azoxystrobin Deltamethrin Boscalid Carbendazim Carbofuran Chlorpyrifos Clofentezine Cyflufenamid Cypermethrin Cyprodinil Difenoconazole Dimethoate Endosulfan Fenitrothion Fenoxycarb Imidacloprid Iprodione Malathion Metalaxyl Methomyl O,P' -DDT P,P' -DDD P,P' -DDE P,P' DDT Penconazole Permethrin Piperonyl butoxide Pirimicarb Profenofos Pyraclostrobin Tebuconazole Tebufenozide Thiram Th…	Acetamiprid Azoxystrobin Deltamethrin Carbofuran Chlorpyrifos Clofentezine Cyflufenamid Cypermethrin Cyprodinil Difenoconazole Dimethoate Endosulfan Fenitrothion Fenoxycarb Imidacloprid Malathion Metalaxyl Methomyl O,P' -DDT P,P' -DDD P,P' -DDE P,P' DDT Penconazole Permethrin Piperonyl butoxide Pirimicarb Profenofos Thiamethoxam	Penconazole Tebuconazole Boscalid Carbendazim Iprodione Thiram Pyraclostrobin Trifloxystrobin	No	ND	ND		Acetamiprid 0.003 μg/kg Azoxystrobin 0.003 μg/kg Deltamethrin 0.116 μg/kg Boscalid 0.0150 μg/kg Carbendazim 0.003 μg/kg Carbofuran 0.015 μg/kg Chlorpyrifos 0.015 μg/kg Clofentezine 0.0300 μg/kg Cyflufenamid 0.015 μg/kg Cypermethrin 1.588 μg/kg Cyprodinil 0.003 μg/kg Difenoconazole 0.003 μg/kg Dimethoate 0.03 μg/kg Endosulfan 0.055 μg/kg Fenitrothion 0.15 μg/kg Fenoxycarb 0.003 μg/kg Imidacloprid …	Acetamiprid 0.000003 mg/kg Azoxystrobin 0.000003 mg/kg Deltamethrin 0.000116 mg/kg Boscalid 0.0000150 mg/kg Carbendazim 0.000003 mg/kg Carbofuran 0.000015 mg/kg Chlorpyrifos 0.000015 mg/kg Clofentezine 0.00003 mg/kg Cyflufenamid 0.000015 mg/kg Cypermethrin 0.001588 mg/kg Cyprodinil 0.000003 mg/kg Difenoconazole 0.000003 mg/kg Dimethoate 0.00003 mg/kg Endosulfan 0.000055 mg/kg Fenitrothion 0.00015…	Acetamiprid 0.010 μg/kg Azoxystrobin 0.010 μg/kg Deltamethrin 0.387 μg/kg Boscalid 0.050 μg/kg Carbendazim 0.010 μg/kg Carbofuran 0.050 μg/kg Chlorpyrifos 0.050 μg/kg Clofentezine t0.100 μg/kg Cyflufenamid 0.050 μg/kg Cypermethrin 1.959 μg/kg Cyprodinil 0.010 μg/kg Difenoconazole 0.010 μg/kg Dimethoate 0.100 μg/kg Endosulfan 0.184 μg/kg Fenitrothion 0.500 μg/kg Fenoxycarb 0.010 μg/kg Imidacloprid…	Acetamiprid 0.000010 mg/kg Azoxystrobin 0.000010 mg/kg Deltamethrin 0.000387 mg/kg Boscalid 0.00005 mg/kg Carbendazim 0.00001 mg/kg Carbofuran 0.00005 mg/kg Chlorpyrifos 0.00005 mg/kg Clofentezine 0.0001 mg/kg Cyflufenamid 0.000050 mg/kg Cypermethrin 0.001959 mg/kg Cyprodinil 0.000010 mg/kg Difenoconazole 0.000010 mg/kg Dimethoate 0.000100 mg/kg Endosulfan 0.000184 mg/kg Fenitrothion 0.000500 mg/…	No	No	Honeybees Honey Beeswax	Direct harvest	Direct harvest	During the dry season from October 2014 to February 2015	All below MRL (no detetion in honey)	NA	NA	No	No	No
7	Vijayakumar Bommuraj, Yaira Chen, Hagai Klein, Roy Sperling, Shimon Barel, Jakob A. Shimshoni,	jakobs@volcani.agri.gov.il	Pesticide and trace element residues in honey and beeswax combs from Israel in association with human risk assessment and honey adulteration	Food Chemistry	299	NA	125123	2019	https://doi.org/10.1016/j.foodchem.2019.125123	January, 2018	September, 2018	25	25 g	10 µl	QuEChERS	LC-MS/MS + GC-MS/MS	Descriptive statistics were performed using statistical analysis program (GraphPad Prism version 5.0 for Windows, GraphPad Software, San-Diego, CA, USA).	Israel	Middle East	Non cocoa producing	Acetamiprid DMF DMPF Coumaphos Imidacloprid Pirimicarb-desmethyl Thiacloprid Carbendazim 2,4-D Clopyralid	Acetamiprid DMF DMPF Coumaphos Imidacloprid Pirimicarb-desmethyl Thiacloprid	Carbendazim	2,4-D Clopyralid	2,4-D 2.0 ± 1.3 μg/kg Acetamiprid 2.3 ± 1.0 μg/kg DMF 28.3 ± 20.8 μg/kg DMPF 23.6 ± 17.4 μg/kg Carbendazim 7.0 ± 2.8 μg/kg Clopyralid 8.6 ± 9.2 μg/kg Coumaphos 4.1 ± 4.2 μg/kg Imidacloprid 3.3 ± 1.5 μg/kg Pirimicarb-desmethyl 1.5 ± 0.8 μg/kg Thiacloprid 1.4 ± 0.5 μg/kg	2,4-D 0.002 mg/kg Acetamiprid 0.0023 mg/kg DMF 0.0283 mg/kg DMPF 0.0236 mg/kg Carbendazim 0.0070 mg/kg Clopyralid 0.0086 mg/kg Coumaphos 0.0041 mg/kg Imidacloprid 0.0033 mg/kg Pirimicarb-desmethyl 0.0015 mg/kg Thiacloprid 0.0014 mg/kg	2,4-D 0.05 mg/kg Acetamiprid 0.05 mg/kg DMF 0.2 mg/kg DMPF 0.2 mg/kg Carbendazim 1 mg/kg Clopyralid 0.05 mg/kg Coumaphos 0.01 mg/kg Imidacloprid 0.05 mg/kg Pirimicarb-desmethyl 0.05 mg/kg Tau-Fluvalinate 0.05 mg/kg Thiacloprid 0.2 mg/kg	LOD for studied analytes was 0.002 mg/kg except Allethrin, Acephat, DMST which was 0.05 mg/kg and fipronil which was 0.005 mg/kg.	LOD for studied analytes was 0.002 mg/kg except Allethrin, Acephat, DMST which was 0.05 mg/kg and fipronil which was 0.005 mg/kg.	LOQ for studied analytes was 0.005 mg/kg except Allethrin, Amitraz, DMST, Metabolite DMA (2,4-Dimethylanilin), Fipronil and, Milbemectin A3, Milbemectin A4, Amitraz Metabolite DMF which was 0.01 mg/kg and fipronil which was 0.005 mg/kg.	LOQ for studied analytes was 0.005 mg/kg except Allethrin, Amitraz, DMST, Metabolite DMA (2,4-Dimethylanilin), Fipronil and, Milbemectin A3, Milbemectin A4, Amitraz Metabolite DMF which was 0.01 mg/kg and fipronil which was 0.005 mg/kg.	No	No	honey and beeswax	Direct harvest	Direct harvest	Samples were collected from January 2018 to September 2018	Altogether, a total of 10 various pesticide/pesticide metabolites have been detected in honey samples. All of the Israeli honey samples were simultaneously contaminated with at least two pesticides and up to 9 pesticides,	NA	NA	Yes	No	No
8	Zaneta Bargan´ska, Piotr Konieczka and Jacek Namies´nik	zanjarz@gmail.com	Comparison of Two Methods for the Determination of Selected Pesticides in Honey and Honeybee Samples	Molecules	23	10	2582	2018	https://doi.org/10.3390/molecules23102582	spring/summer of 2012	spring/summer of 2013	15	1 g	0.5 g	QuEChERS	LC-MS/MS + GC-MS/MS	Eco-Scale	Poland	Europe	Non cocoa producing	Aclonifen, Alachlor, Ancymidol, Azinphos ethyl, Azinphos methyl, Bifenthrin, Chlorpyrifos-methyl, Chloridazon, Cypermethrin, Dazomet, Diazinon, Dieldrin, Dimethoate, Dimoxystrobin, Endosulfan (alfa isomer), Fenitrothion, Fenthion Fenoxycarb, Fenpyroxymate, Phenthoate, Haloxyfop-R-methyl, Heptenophos, Imidacloprid, Indoxacarb, Carbofuran, Carbosulfan, Carfentrazone-ethyl , Coumaphos, Quinalphos, M…	Azinphos ethyl, Azinphos methyl, Bifenthrin, Cypermethrin, Dazomet, Diazinon, Dieldrin, Dimethoate, Endosulfan (alfa isomer), Fenitrothion, Fenthion Fenoxycarb, Fenpyroxymate, Phenthoate, Haloxyfop-R-methyl, Heptenophos, Imidacloprid, Indoxacarb, Carbofuran, Carbosulfan, Carfentrazone-ethyl , Coumaphos, Quinalphos, Malathion, Methiocarb, Methomyl, Methidathion, o.p'-DDD, Oxamyl, Oxydemeton-methyl…	Vinclozolin Triticonazole Metconazole Prothioconazole Dimoxystrobin	Alachlor Prosulfocarb Aclonifen Ancymidol Chloridazon Carfentrazone-ethyl	Bifenthrin 15.2 ng/g Fenpyroximate <LOQ Methidathione 27.1 ng/g Spinosad 21.26 ng/g Thiamethoxam 25.2 ng/g Triazophos 19.25 ng/g Metconazole 20.0 ng/g Cypermethrin 54.32 ng/g	Bifenthrin 0.0152 mg/kg Fenpyroximate <LOQ Methidathione 0.0271 mg/kg Spinosad 0.02126 mg/kg Thiamethoxam 0.0252 mg/kg Triazophos 0.01925 mg/kg Metconazole 0.0200 mg/kg Cypermethrin 0.05432 mg/kg	Bifenthrin 0.05 mg/kg Fenpyroximate 0.05 mg/kg Methidathione 0.05 mg/kg Spinosad 0.05 mg/kg Thiamethoxam 0.05 mg/kg Triazophos 0.05 mg/kg Metconazole 0.05 mg/kg Cypermethrin 0.05 mg/kg	NA	NA	Range from 2.8 to 91 ng/g.	Range from 0.0028 to 0.091 mg/kg	NA	Yes	honey and honeybees	Fifteen honey and 15 honeybee samples were collected by beekeepers that are members of the Regional Beekeepers Association in Gdansk (Poland) from three counties of Pomerania (Poland):	Direct harvest	The spring/summer of 2012 and 2013	Not indicated	NA	NA	Yes	Yes	No
9	Noëmie El Agrebi, Simone Tosi, Olivier Wilmart, Marie-Louise Scippo, Dirk C. de Graaf and Claude Saegerman	claude.saegerman@uliege.be	Honeybee and consumer’s exposure and risk characterisation to glyphosate-based herbicide (GBH) and its degradation product (AMPA): Residues in beebread, wax, and honey	Science of the Total Environment	704	NA	135-312	2020	https://doi.org/10.1016/j.scitotenv.2019.135312	summer 2017	2017-09-01	10	50 g	NA	SPE	HPLC-ESI-MS-MS	Fisher’s exact test; Hazard Quotient (HQ); Wilcoxon rank-sum (Mann-Whitney) test, ogistic regression	Belgium	Europe	Non cocoa producing	Glyphosate AMPA	No	No	Glyphosate AMPA	Concentration of GBH residues (11 ng ng)	Concentration of GBH residues 0.011 mg/kg	0.050 mg/kg	1ng ng-1	0.001 mg/kg	10 ng ng-1	0.010 mg/kg	No	No	Only honey	Direct harvest	Direct harvest	Summer 2017	SH	NA	NA	Yes	No	No
10	Luca Maria Chiesa, Sara Panseri, Maria Nobile, Federica Ceriani and Francesco Arioli	sara.panseri@unimi.it	Distribution of POPs, pesticides and antibiotic residues in organic honeys from different production areas	FOOD ADDITIVES & CONTAMINANTS: PART A	35	7	1340–1355	2018	https://doi.org/10.1080/19440049.2018.1451660	NA	NA	95		10 μL	QuEChERS	LC-MS/MS	Kolmogorov–Smirnov test (the non-parametric Kruskal–Wallis ANOVA test)	Italy	Europe	Non cocoa producing	α-HCH β-BHC aldrin pp’-DDD pp’-DDE op’-DDT pp’-DDT endosulphan I endosulphan II endosulphan sulphate endrin heptachlor heptachlor epoxide hexachlorobenzene lindane trans-chlordane chlorpyriphos demeton disulfoton ethoprophos Mevinphos phoratediazinon. actamiprid clothianidin dinotefuran imidacloprid nytempiram thiacloprid thiamethoxam,	α-HCH β-BHC aldrin pp’-DDD pp’-DDE op’-DDT pp’-DDT endosulphan I endosulphan II endosulphan sulphate endrin heptachlor heptachlor epoxide hexachlorobenzene lindane trans-chlordane chlorpyriphos demeton disulfoton ethoprophos Mevinphos phoratediazinon. actamiprid clothianidin dinotefuran imidacloprid nytempiram thiacloprid thiamethoxam,	No	No	PCB 44.1 ng/g PBDE 7.98 ng/g Benzofluoranthene & anthracene 83.5 ng g−1 Benzopyrene 252 ng/g pp’DDE 5.39 ng g−1 pp’DDD 24.0 ng/g α-HCH 7.80 ng/ Endrin 103 ng/g Sample from Hungary: α-HCH (8.38 ng g−1) Lindane (16.9 ng g−1) Aldrin (172 ng g−1) Endrin (99.9 ng g−1) Sample from Ukraine: Lindane (116 ng g−1) Heptachlor (5.93 ng g−1) Aldrin (196 ng g−1) pp’DDE (9.22 ng g−1) Endosulphan II (415 ng g−1)…	PCB 0.44 mg/kg PBDE 0.00798 mg/kg Benzofluoranthene 0.158 mg/kg Anthracene 0.0835 mg/kg Benzopyrene 0.252 mg/kg pp’DDE 0.0053 9 mg/kg pp’DDD 0.0240 mg/kg Endrin 0.03 mg/kg Sample from Hungary: α-HCH (0.00838 mg/kg) Kindane (0.016.9 mg/kg) Aldrin (0.172 mg/kg) Endrin (0.0999 mg/kg) Lindane (0.116 mg/kg) Heptachlor (0.00593 mg/kg) Aldrin (0.196 mg/kg) pp’DDE (0.00922 mg/kg) Endosulphan II (0.415 mg…	PCB PBDE Benzofluoranthene Anthracene Benzopyrene pp’DDE 0.05 mg/kg pp’DDD 0.05 mg/kg α-HCH 0.01 mg/kg Lindane 0.01 mg/kg Aldrin 0.01mg/kg Endrin 0.01 mg/kg Lindane 0.01 mg/kg Heptachlor 0.01 mg/kg pp’DDE 0.01 mg/kg Endosulphan II 0.05 mg/kg Heptachlor 0.05 mg/kg Endosulphan sulphate 0.05 mg/kg Endosulphan II 0.05mg/kg pp’DDD 0.05 mg/kg Disulfoton 0.01 mg/kg	Chloramphenicol0.54 ng/g Florfenicol 0.54 ng/g Florfenicol amine0.57 ng/g Thiamphenicol 0.56 ng/g Cefalexin 0.54 ng/g Cefquinome 0.58 ng/g Ceftiofur 0.52 ng/g Tiamulin 0.64 ng/g Ciprofloxacin 0.51 ng/g Danofloxacin 0.55 ng/g Enrofloxacin 0.52 ng/g Lomefloxacin 0.51 ng/g Marbofloxacin 0.53 ng/g Lincomycin 0.55 ng/g Spyramicinb 0.58 ng/g Tilmicosineb 0.65 ng/g Tylosin 0.55 ng/g Actamiprid 0.51 ng/g…	Chloramphenicol0.00054 mg/kg Florfenicol 0.00054 mg/kg Florfenicol amine0.00057 mg/kg Thiamphenicol 0.00056 mg/kg Cefalexin 0.00054 mg/kg Cefquinome 0.00058 mg/kg Ceftiofur 0.00052 mg/kg Tiamulin 0.00064 mg/kg Ciprofloxacin 0.00051 mg/kg Danofloxacin 0.00055 mg/kg Enrofloxacin 0.00052 mg/kg Lomefloxacin 0.00051 mg/kg Marbofloxacin 0.00053 mg/kg Lincomycin 0.00055 mg/kg Spyramicinb 0.00058 mg/kg T…	Atrazine 8.80 ng/g Azinphos-ethyl 8.91 ng/g Azinphos-methyl 8.15 ng/g Azoxystrobin 8.05 ng/g Benalaxyl 8.11 ng/g Bitertanol 7.92 ng/g bupirimate 8.95 ng/g Buprofezin 7.70 ng/g Cadusafos 9.05 ng/g Chlorfenvinphos 9.11 ng/g Cyproconazole 9.24 ng/g Cyprodinil 9.52 ng/g Ethoxyquin 8.87 ng/g Fenamiphos 8.23 ng/g Fenarimol 9.54 ng/g Fludioxonila 9.05 ng/g Flusilazole 9.15 ng/g Furalaxyl 7.78 ng/g Kreso…	Atrazine 0.0088 mg/kg Azinphos-ethyl 0.00891mg/kg Azinphos-methyl 0.00815 mg/kg Azoxystrobin 0.00805 mg/kg Benalaxyl 0.00811 mg/kg Bitertanol 0.00792 mg/kg bupirimate 0.00895 mg/kg Buprofezin 0.00770 mg/kg Cadusafos 0.00905 mg/kg Chlorfenvinphos 0.00911 mg/kg Cyproconazole 0.00924 mg/kg Cyprodinil 0.00952 mg/kg Ethoxyquin 0.00887 mg/kg Fenamiphos 0.00823 mg/kg Fenarimol 0.00954 mg/kg Fludioxonila…	No	No	Only honey	Direct harvest (77 samples collected diretly from beekeepers from different production areas) and commercial honeys (18 organic samples were purchased from markets)	Direct harvest and commercial honeys	Once	SH	NA	NA	Yes	No	No
11	Jovani Ruiz-Toledo, Rémy Vandame, Ricardo Alberto Castro-Chan, Rosa Patricia Penilla-Navarro, Jaime Gómez and Daniel Sánchez	dsanchez@ecosur.mx	Organochlorine Pesticides in Honey and Pollen Samples from Managed Colonies of the Honey Bee Apis mellifera Linnaeus and the Stingless Bee Scaptotrigona mexicana Guérin from Southern, Mexico	Insects	9	2	54	2018	https://doi.org/10.3390/insects9020054	June, 2015	May 2016.	15g	36 honey samples (18 for A. mellifera and 18 for S. mexicana) and 36 for pollen (18 for A. mellifera and 18 for S. mexicana).	50 micro L	QuEChERS	GC-MS	Least squares regression; hazard quotient (HQ), general linear mixed model ANOVA,	Mexico	North America	Cocoa producing	α-HCH ᵧ-HCH β-HCH Heptachlor β-HCH Aldrin Heptachlor epoxide α-Endosulfan p,p’-DDE Dieldrin Endrin p,p’-DDD β-Endosulfan p,p-DDT Endrin aldehyde Endosulfan sulfate	α-HCH ᵧ-HCH β-HCH Heptachlor Heptachlor epoxide α-Endosulfan p,p’-DDE Dieldrin β-Endosulfan p,p-DDT Endrin aldehyde	No	No	α-HCH (654 µg/kg honey of Amell & 4.28 µg/kg honey of Smex) ᵧ-HCH (30.18 µg/kg honey of Amel& 52.22 µg/kg honey of Smex) β-HCH (43.87µg/kg honey of Amel & 38.69 µg/kg honey of Smex) Heptachlor (117.79 µg/kg honey of Amel & 131.73 µg/kg honey of Smex) Heptachlor epoxide (52.06 µg/kg honey of Amel & 20.83 µg/kg honey of Smex) α-Endosulfan 18.01 µg/kg honey of Amel& 55.05 µg/kg honey of Smex) p,p’-D…	α-HCH (0.654 mg/kg honey of Amell & 0.00428 mg/kg honey of Smex) ᵧ-HCH (0.03018 mg/kg honey of Amel& 0.05222 mg/kg honey of Smex) β-HCH (0.004387mg/kg honey of Amel & 0.03869 mg/kg honey of Smex) Heptachlor (0.11779 mg/kg honey of Amel & 0.13173 mg/kg honey of Smex) Heptachlor epoxide (0.05206 mg/kg honey of Amel & 0.02083 mg/kg honey of Smex) α-Endosulfan 0.01801 mg/kg honey of Amel& 0.05505 mg/…	α-HCH 0.01 mg/kg ᵧ-HCH 0.01 mg/kg β-HCH 0.01 mg/kg Heptachlor 0.01 mg/kg Heptachlor epoxide 0.01 mg/kg α-Endosulfan 0.01 mg/kg p,p’-DDE β-Endosulfan 0.01 mg/kg p,p-DDT 0.05 mg/kg Endrin aldehyde 0.01 mg/kg	The LOD values of the different OCs in honey fell between 0.175–1.174 ng/g; for pollen the LOD values fell between 0.008–0.058 ng/g.	The LOD values of the different OCs in honey fell between 0.000175–0.001174 mg/kg; for pollen the LOD values fell between 0.000008–0.000058 mg/kg	The LOQ values of the different OCs in honey fell between 0.585–3.913 ng/g; for pollen the LOQ values fell between 0.029–0.195 ng/g.	The LOQ values of the different OCs in honey fell between 0.000585–0.003913 mg/kg; for pollen the LOQ values fell between 0.000029–0.000195 mg/kg.	No	No	Honey and pollen	77 samples collected diretly from beekeepers from different production areas	Direct harvest	FS:Pollen and honey from each colony was collected three times: June 2015, November 2015 and May 2016.	SH	NA	NA	Yes	No	Yes
12	Laura Carbonell-Rozas Francisco J. Lara Monsalud del Olmo Iruela AnaM. García-Campaña	frjlara@ugr.es	Capillary liquid chromatography as an effective method for the determination of seven neonicotinoid residues in honey samples	JOURNAL OF SEPARATION SCIENCE	43	20	3825–3982	2020	10.1002/jssc.202000611	NA	NA	NA	NA	8 microL	LLE	GC-MS	Least-square regression, and Performance Characteristics	Spain	Europe	Non cocoa producing	Imidacloprid Thiacloprid Clothianidin Thiamethoxam Acetamiprid Nitenpyram Dinotefuran	Imidacloprid Thiacloprid Clothianidin Thiamethoxam Acetamiprid Nitenpyram Dinotefuran	No	No	ND	ND		Dinotefuran 3.1 μg/kg Nitenpyram 3.2 μg/kg Thiamethoxam 3.3 μg/kg Clothianidin 4.3 μg/kg Imidacloprid 5.2 μg/kg Acetamiprid 3.9 μg/kg Thiacloprid 6.6 μg/kg	Dinotefuran 0.0031 mg/kg Nitenpyram 0.0032 mg/kg Thiamethoxam 0.0033 mg/kg Clothianidin 0.0043 mg/kg Imidacloprid 0.0052 mg/kg Acetamiprid 0.0039 mg/kg Thiacloprid 0.0066 mg/kg	Dinotefuran 9.57 μg/kg Nitenpyram 10.0 μg/kg Thiamethoxam 10.9 μg/kg Clothianidin 14.1 μg/kg Imidacloprid 17.5 μg/kg Acetamiprid 12.9 μg/kg Thiacloprid 22.0 μg/kg	Dinotefuran 0.00957 mg/kg Nitenpyram 0.010 mg/kg Thiamethoxam 0.0109 mg/kg Clothianidin 0.0141 mg/kgg Imidacloprid 0.0175 mg/kg Acetamiprid 0.0129 mg/kgg Thiacloprid 0.022 mg/kg	No	No	Only honey	Honey samples of different floral originswere purchased from local markets in Granada, Spain	Commercial honey	Once	SH	NA	NA	No	No	No
13	Mei Chen, Lin Tao, John McLean, and Chensheng Lu	cslu@hsph.harvard.edu	Quantitative Analysis of Neonicotinoid Insecticide Residues in Foods: Implication for Dietary Exposures	Journal of Agriculture and Food Chemistry	62	26	6082−6090	2014	https://doi.org/10.1021/jf501397m	2012	2012	10 honey samples & 29 fresh vegtables and fruits		10 µL.	QuEChERS	LC-MS/MS	Linear least-squares regression	New Zealand	Osceanic	Non cocoa producing	acetamiprid clothianidin dinotefuran flonicamid imidacloprid nitenpyram thiacloprid thiamethoxam	acetamiprid clothianidin dinotefuran flonicamid imidacloprid nitenpyram thiacloprid thiamethoxam	NA	NA	Acetamiprid 0.2 ng/g Clothianidin 0.1-0.5 ng/g Imidacloprid 0.1-1.3 ng/g Nitenpyram 0.2 ng/g Thiamethoxam 0.4 ng/g	Acetamiprid 0.0002 mg/kg Clothianidin 0.0001-0.0005 mg/kg Imidacloprid 0.0001-0.0013 mg/kg Nitenpyram 0.0002 mg/kg Thiamethoxam 0.0004 mg/kg	Acetamiprid 0.05 mg/kg Clothianidin 0.05 mg/kg Imidacloprid 0.05 mg/kg Nitenpyram 0.05 mg/kg Thiamethoxam 0.05 mg/kg	1 ng/g	0.001 kg/kg	acetamiprid 0.1 ng/g clothianidin 0.1 ng/g dinotefuran 0.5 ng/g flonicamid 0.5 ng/g imidacloprid 0.1 ng/g nitenpyram 0.1 ng/g thiacloprid 0.1 ng/g thiamethoxam 0.1 ng/g	acetamiprid 0.0001 mg/kg clothianidin 0.0001 mg/kg dinotefuran 0.0005 mg/kg flonicamid 0.0005 mg/kg imidacloprid 0.0001 mg/kg nitenpyram 0.0001 mg/kg thiacloprid 0.0001 mg/kg thiamethoxam 0.0001 mg/kg	No	No	oil Fruits, stone fruits, pome fruits, citrus fruits, and berries, and vegetables, including leafy vegetables and root vegetables, as well as honey and pollen	77 samples collected directly from beekeepers from different production areas and Other honey sample were purchased from a local grocery store in Boston (n = 5) and from a store in Israel in 2012 (n = 2)	Direct harvest and commercial honeys	Once	SH	NA	NA	Yes	No	No
14	Olivier Lambert, Me´ lanie Piroux, Sophie Puyo, Chantal Thorin, Monique L’Hostis, Laure Wiest, Audrey Bulete´, Fre´de´ ric Delbac, Herve´ Pouliquen	olivier.lambert@oniris-nantes.fr	Widespread Occurrence of Chemical Residues in Beehive Matrices from Apiaries Located in Different Landscapes of Western France	PLoS One	8	6	e67007	2013	https://doi.org/10.1371/journal.pone.0067007	2008	2009	141 honey bee, 141 honey & 128 pollen samples	NA	NA	QuEChERS	GC-ToF and LC-MS/MS	Linear mixed effects models & Tukey post-hoc tests	France	Europe	Non cocoa producing	4,49-dichlorobenzophenone Abamectin Aldrin Amitraz I Amitraz II Benalaxyl Bifenthrin Bitertanol Bromopropylate Bupirimate Buprofezine Cadusaphos Carbaryl Carbendazim Carbofuran Chlorothalonil Chlorpyrifos Chlorpyrifos-methyl Clofentezine Clothianidine Coumaphos Cyfluthrin Cyhalothrin-lambda Cypermethrin Cyproconazole Deltamethrin Diazinon Dichloran Dichlorvos Dieldrin Diethofencarbe Dimethoate En…	4,49-dichlorobenzophenone Abamectin Aldrin Amitraz I Amitraz II Benalaxyl Bifenthrin Bromopropylate Buprofezine Cadusaphos Carbaryl Carbofuran Chlorpyrifos Chlorpyrifos-methyl Clofentezine Clothianidine Coumaphos Cyfluthrin Cyhalothrin-lambda Cypermethrin Deltamethrin Diazinon Dichloran Dichlorvos Dieldrin Dimethoate Endosulfan I Endosulfan II Endosulfan sulphate Eprinomectin Esfenvalerate Ethopr…	Penconazole Bitertanol Carbendazim Bupirimate Carbendazim Cyprocanozole Flusilazole Imazalil Prochloraz Tebuconazole Thiophanate-methyl Chlorothalonil Diethofencarbe Fenarimol Flusilazole Imazalil Iprodione Paclobutrazol Propiconazole Triphenylphosphate Vinclozoline Tolclofos-methyl	No	Amitraz I 5.65 ng/g Amitraz II 10.21 ng/g Buprofezin 12.30 ng/g Carbaryl 0.18 ng/g Carbofuran 0.06 ng/g Chlorpyrifos-methyl 0.24 ng/g Coumaphos 2.48 ng/g Cypermethrin 2.38 ng/g Diazinon 3.85 ng/g Endosulfan-beta 5.26 ng/g Fenoxycarb 0.06 ng/g Hexythiazox 0.08 ng/g Imidacloprid 0.14 ng/g Phosmet 3.57 ng/g Phoxim 0.13 ng/g Piperonyl Butoxide 0.48 ng/g Pyriproxyfen 0.83 ng/g Tau-fluvalinate 2.30 ng/…	Amitraz I 0.00565 mg/kg Amitraz II 0.001021 mg/kg Buprofezin 0.01230 mg/kg Carbaryl 0.00018 mg/kg Carbofuran 0.00006 mg/kg Chlorpyrifos-methyl 0.00024 mg/kg Coumaphos 0.00248 mg/kg Cypermethrin 0.00238 mg/kg Diazinon 0.00385 mg/kg Endosulfan-beta 0.00526 mg/kg Fenoxycarb 0.00006 mg/kg Hexythiazox 0.00008 mg/kg Imidacloprid 0.00014 mg/kg Phosmet 0.00357 mg/kg Phoxim 0.00013 mg/kg Piperonyl Butoxid…	Amitraz II 0.02 mg/kg Buprofezin 0.05 mg/kg Carbaryl 0.05 mg/kg Carbofuran 0.05 mg/kg Chlorpyrifos-methyl 0.05 mg/kg Coumaphos 0.1 mg/kg Cypermethrin 0.05 mg/kg Diazinon 0.01mg/kg Endosulfan-beta 0.01 mg/kg Fenoxycarb 0.05 mg/kg Hexythiazox 0.02 mg/kg Imidacloprid 0.05 mg/kg Phosmet 0.05 mg/kg Phoxim 0.02 mg/kg Piperonyl Butoxide 0.01 mg/kg Pyriproxyfen 0.01 mg/kg Tau-fluvalinate 0.01 mg/kg Triph…	4,49-dichlorobenzophenone 3.6 ng/g Abamectin 10.2 ng/g Aldrin 0.2 ng/g Amitraz I 10.0 ng/g Amitraz II 0.3 ng/g Benalaxyl 5.7 ng/g Bifenthrin 3.3 ng/g Bitertanol 11.0 ng/g Bromopropylate 0.3 ng/g Bupirimate 5.7 ng/g Buprofezine 23.9 ng/g Cadusaphos 3.6 ng/g Carbaryl 0.1 ng/g Carbendazim 0.5 ng/g Carbofuran 0.03 ng/g Chlorothalonil 22.2 ng/g Chlorpyrifos 3.2 ng/g Chlorpyrifos-methyl 0.1 ng/g Clofen…	4,49-dichlorobenzophenone 0.0036 mg/kg Abamectin 0.0102 mg/kg Aldrin 0.0002 mg/kg Amitraz I 0.010 mg/kg Amitraz II 0.0003 mg/kg Benalaxyl 0.0057 mg/kg Bifenthrin 0.0033 mg/kg Bitertanol 0.011 mg/kg Bromopropylate 0.0003 mg/kg Bupirimate 0.0057 mg/kg Buprofezine 0.0239 mg/kg Cadusaphos 0.0036 mg/kg Carbaryl 0.0001 mg/kg Carbendazim 0.0005 mg/kg Carbofuran 0.00003 mg/kg Chlorothalonil 0.0222 mg/kg …	4,49-dichlorobenzophenone 17.9 ng/g Abamectin 30.6 ng/g Aldrin 4.5 ng/g Amitraz I 37.0 ng/g Amitraz II 4.3 ng/g Benalaxyl 14.2 ng/g Bifenthrin 12.9 ng/g Bitertanol 16.5 ng/g Bromopropylate 3.9 ng/g Bupirimate 14.2 ng/g Buprofezine 35.9 ng/g Cadusaphos 8.9 ng/g Carbaryl 3.8 ng/g Carbendazim 4.0 ng/g Carbofuran 3.8 ng/g Chlorothalonil 33.3 ng/g Chlorpyrifos 8.0 ng/g Chlorpyrifos-methyl 5.2 ng/g Clo…	4,49-dichlorobenzophenone 0.0179 mg/kg Abamectin 0.00306 mg/kg Aldrin 0.0045 mg/kg Amitraz I 0.037 mg/kg Amitraz II 0.0043 mg/kg Benalaxyl 0.0142 mg/kg Bifenthrin 0.0129 mg/kg Bitertanol 0.0165 mg/kg Bromopropylate 0.0039 mg/kg Bupirimate 0.0142 mg/kg Buprofezine 0.0359 mg/kg Cadusaphos 0.0089 mg/kg Carbaryl 0.0038 mg/kg Carbendazim 0.004 mg/kg Carbofuran 0.0038 mg/kg Chlorothalonil 0.0333 mg/kg …	No	No	Honeybees, honey and pollen	Apicultural matrices were collected from 18 apiaries located in four different landscapes from western France	Direct harvest	In terms of seasons, the apiaries were visited in spring (late April-early May, periods AM8 and AM9), at the beginning of summer (late June-early July, ), in summer (late July-early August), and at the beginning of autumn (late Septemberearly October)	The contamination of the different matrices was shown to be higher in early spring than in all other periods.	NA	NA	Yes	No	No
15	Fernanda H. Salami and Maria Eugeˆ nia C. Queiroz*	mariaeqn@ffclrp.up.br	Microextraction in Packed Sorbent for the Determination of Pesticides in Honey Samples by Gas Chromatography Coupled to Mass Spectrometry	Journal of Chromatographic Science	51	10	899-904	2013	https://doi.org/10.1093/chromsci/bms187	NA	NA	20	3g	2 micro liter	MEPS	GC-MS	linear regression	Brazil	South America	Cocoa producing	Permethrin Fenpropathrin Aldrin a-hexachlorocyclohexane b-hexachlorocyclohexane Lindane Endosulfan Heptaclor Dodecaclor 1,1-dichloro-2,2-bis (p-chlorophenyl) ethane, 1,1-bis(p-chlorophenyl)-2,2-dichloroethylen, Pirimiphos methyl Chlorpyriphos Dimethoate Disulfoton Fenamiphos Terbufos Carbofuran Carbaryl Profenofos Vinclozolin Tetradifon,	Permethrin Fenpropathrin Aldrin a-hexachlorocyclohexane b-hexachlorocyclohexane Lindane Endosulfan Heptaclor Dodecaclor 1,1-dichloro-2,2-bis (p-chlorophenyl) ethane, 1,1-bis(p-chlorophenyl)-2,2-dichloroethylen, Pirimiphos methyl Chlorpyriphos Dimethoate Disulfoton Fenamiphos Terbufos Carbofuran Carbaryl Profenofos Tetradifon,	Vinclozolin	No	Carbaryl (37 ng/g); a-HCH (10 ng/g); Dimethoate (20 ng/g); Carbofuran (82 ng/g); b-HCH (10 ng/g); Lindane (10 ng/g); Terbufos (13 ng/g); Dissulfoton (10 ng/g); Vinclozolin (20 ng/g); Heptaclor (10 ng/g); Pirimiphos methyl (36 ng/g); Aldrin (10 ng/g); Chlorpyriphos (24 ng/g); Endossulfam (10 ng/g); Fenamiphos (17 ng/g); Profenofos (33 ng/g); 4,4-DDE (10 ng/g); 4,4-DDD (10 ng/g); Fenpropathrin (10 …	Carbaryl (0.037 mg/kg); a-HCH (0.010mg/kg); Dimethoate (0.020 mg/kg); Carbofuran (0.082 mg/kg); b-HCH (0.010 mg/kg); Lindane (0.010 mg/kg); Terbufos (0.013 mg/kg); Dissulfoton (0.010 mg/kg); Vinclozolin (0.020 mg/kg); Heptaclor (0.010 mg/kg); Pirimiphos methyl (0.036 mg/kg); Aldrin (0.010 mg/kg); Chlorpyriphos (24 mg/kg); Endossulfam (0.010 mg/kg); Fenamiphos (0.017 mg/kg); Profenofos (0.033 mg/k…	Permethrin 1 mg/kg Fenpropathrin 0.01 mg/kg Aldrin 0.01 mg/kg a-hexachlorocyclohexane 0.01 mg/kg b-hexachlorocyclohexane 0.01 mg/kg Lindane 0.01 mg/kg vinclozolin 0.02 mg/kg Endosulfan 0.01 mg/kg Heptaclor 0.01 mg/kg Dodecaclor 0.01mg/kg Tetradifon 0.02 mg/kg 1,1-dichloro-2,2-bis (p-chlorophenyl)ethane 0.01 mg/kg 1,1-bis(p-chlorophenyl)-2,2-dichloroethylen 0.01 mg/kg Carbofuran 0.05 mg/kg Carbary…	NA	NA	10 ng/g	0.01 mg/kg	NA	No	Only honey	Hooney samples bought from local markets	Commercial honey	Once	CH	NA	NA	Yes	No	No
16	Maryam Shamsayei, Yadollah Yamini∗, Hamid Asiabi	yyamini@modares.ac.ir	Evaluation of highly efficient on-line yarn-in-tube solid phaseextraction method for ultra-trace determination of chlorophenols inhoney samples	Journal of Chromatography A	1559	NA	70-78	2018	https://doi.org/10.1016/j.chroma.2018.07.043	NA	NA	5	50 g	40 ml	SPE	LC-MS/MS	Linear regression	Iran	Asia	Non cocoa producing	4-chloro-phenols 2,4-dichloro-phenols 2,4,6-trichloro phenols	No	4-chloro-phenols 2,4,6-trichloro phenols	2,4-dichloro-phenols	4-CP 0.05 ng/g 2,4-DCP 0.05 ng/g 2,4,6-TCP 0.07 ng/g	4-CP 0.00005 mg/kg 2,4-DCP 0.00005 mg/kg 2,4,6-TCP 0.00007 mg/kg	4-chloro-phenols 0.01 mg/kg 2,4-dichloro-phenols 0.01 mg/kg 2,4,6-trichloro phenols 0.01 mg/kg	4-CP 0.14 ng/g 2,4-DCP 0.4 ng/g 2,4,6-TCP 0.6 ng/g	4-CP 0.00014 mg/kg 2,4-DCP 0.0004 mg/kg 2,4,6-TCP 0.0006 mg/kg	4-CP 0.14 ng/g 2,4-DCP 0.18 ng/g 2,4,6-TCP 0.22 ng/g	4-CP 0.00014 mg/kg 2,4-DCP 0.00018 mg/kg 2,4,6-TCP 0.00022 mg/kg	No	No	Only honey	Five different honey samples were obtained from different suppliers.	Commercial honey	Once	CH	NA	NA	Yes	No	No
17	Silvina Niell, Florencia Jesús, Cecilia Pérez, Yamandú Mendoza, Rosana Díaz, Jorge Franco, Verónica Cesio,Δ and Horacio Heinzen,	heinzen@fq.edu.uy	QuEChERS Adaptability for the Analysis of Pesticide Residues in Beehive Products Seeking the Development of an Agroecosystem Sustainability Monitor	Journal of Agricultural and Food Chemistry	63	18	4484−4492	2015	https://doi.org/10.1021/acs.jafc.5b00795	NA	NA	15		10 μL.	QuEChERS	LC-MS/MS	Multiple factorial analysis and Gower distance	Uruguay	South America	Non cocoa producing	acetamiprid azoxystrobin boscalid carbaryl carbendazim clothianidin coumaphos dimethoate haloxifop-methyl hexythiazox imazalil imidacloprid iprodione methomyl metsulfuron-methyl pyraclostrobin tebuconazole thiacloprid thiamethoxam	acetamiprid azoxystrobin boscalid carbaryl carbendazim clothianidin coumaphos dimethoate haloxifop-methyl imidacloprid methomyl thiacloprid thiamethoxam	Iprodione Imazalil Azoxystrobin Pyraclostrobin	metsulfuron-methyl	Azoxystrobin 0.0012 mg/kg Pyraclostrobin 0.0015 mg/kg Boscalid 0.001 mg/kg	Azoxystrobin 0.0012 mg/kg Pyraclostrobin 0.0015 mg/kg Boscalid 0.001 mg/kg	Azoxystrobin 0.05 mg/kg Pyraclostrobin 0.05 mg/kg Boscalid 0.05 mg/kg	Not specified	Not specified	0.0001-0.01 mg/kg	0.0001-0.01 mg/kg	NA	No	Beeswax Bees Honey pollen	Seven apiaries located in different production zones of Uruguay were selected	Direct harvest	From each apiary, samples of bees and honeycombs were taken randomly from five beehives in fall, winter, and spring	SH	NA	NA	Yes	No	No
18	Maria Garcia-Chao, Maria Jesus Agru˜na, Gonzalo Flores Calvete, Vasilis Sakkas, Maria Llompart, Thierry Dagnac	thierry.dagnac@xunta.es	Validation of an off line solid phase extraction liquid chromatography–tandem mass spectrometry method for the determination of systemic insecticide residues in honey and pollen samples collected in apiaries from NW Spain	Analytica Chimica Acta	627	2022-02-01	107–113	2010	https://doi.org/10.1016/j.aca.2010.03.011	Two sampling campaign in 2008	Two sampling campaign in 2008	91		100 micro L	SPE	LC-MS/MS	multiple Regression Analysis; Aanalysis of Variance (ANOVA); Fisher and Cochran tests,	Spain	Europe	Non cocoa producing	Fipronil Fipronil sulfone Fipronil sulfide Fipronil desulfinyl Fipronil carboxamide Thiamethoxam Imidacloprid.	Fipronil Fipronil sulfone Fipronil sulfide Fipronil desulfinyl Fipronil carboxamide Thiamethoxam Imidacloprid.	No	No	ND	ND	Fipronil 0.01 mg/kg Fipronil carboxamide 0.01 mg/kg Fipronil desulfinyl 0.01 mg/kg Fipronil sulfide 0.01 mg/kg Fipronil sulfone 0.01 mg/kg Imidacloprid 0.05 mg/kg Thiamethoxam 0.01 mg/kg	0.41 to 2.33 ng g−1	0.00041 to 0.00233 mg/kg	between 0.83 to 4.83 ng g−1	between 0.00083 to 0.00483 mg/kg	No	No	honey, pollen & larvea	Honey samples collected from colonies from 73 apiaries of NW Spain	Direct harvest	Two sampling campaign in 2008	None of the target insecticides were detected among all the collected samples.	1 g of centrifuged honey was heated at 35 to 400 C for 10 minutes	NA	No	No	No
19	Garry Codling, Yahya Al Naggar, John P. Giesy and Albert J. Robertson8	garrycodling@yahoo.co.uk	Neonicotinoid insecticides in pollen, honey and adult bees in colonies of the European honeybee (Apis mellifera L.) in Egypt	Ecotoxicology	27	NA	122-131	2018	https://doi.org/10.1007/s10646-017-1876-2	2013-06-01	2013-09-01	37	5g	total of 200 microl analysed	QuEChERS	LC-MS/MS	No	Egypt	Africa	Non cocoa producing	Imidacloprid Acetamiprid Thiacloprid Thiamethoxam Flonicamid Nitenpyram	Imidacloprid Acetamiprid Thiacloprid Thiamethoxam Flonicamid Nitenpyram	No	No	Acetamiprid (4.5 ng g -1) Clothianidin 0 mg/kg Imidacloprid (0.87 ng g -1) Thiamethoxam (18.84 ng g -1) Dinotefuran (0.57 ng g -1)	Acetamiprid (0.0045 mg/kg) Clothianidin 0 mg/kg Imidacloprid (0.00087 mg/kg) Thiamethoxam (0.01884 mg/kg) Dinotefuran (0.00057 mg/kg)	Acetamiprid 0.05 mg/kg Imidacloprid 0.05 mg/kg Thiamethoxam 0.05 mg/kg Dinotefuran 0.01 mg/kg	LOD set as three times the baseline	LOD set as three times the baseline	Acetamiprid (0.1 ng mL -1) Clothianidin (0.4 ng mL -1) Imidacloprid (0.60 ng mL -1)) Thiamethoxam (2.1 ng mL -1) Dinotefuran (0.8 ng mL -1)	Acetamiprid (0.0002 mg/kg) Clothianidin (0.0008 mg/kg) Imidacloprid (0.0003 mg/k)) Thiamethoxam (0.0021 mg/kg) Dinotefuran (0.004 mg/kg)	No	No	pollen, honey and adult bees	Honey samples from 15 professionally managed apiaries within the five primary governances of the Nile River Delta	Direct harvest	In the (clover season) and summer (cotton season)	Concentrations of NIs varied between spring and summer (Fig. 2). In the spring sampling none of the parent compounds were above the LOQ for bees in any sample while in the summer thiamethoxam (n = 2) and clothianidin (n = 3) were identified in a limited number of samples	NA	NA	Yes	No	No
20	Godfred Darko, Jonah Addai Tabi, Michael Kodwo Adjaloo, and Lawrence Sheringham Borquaye	gdarko.sci@knust.edu.gh	Pesticide Residues in Honey from the Major Honey Producing Forest Belts in Ghana	Journal of Environmental and Public Health	2017		Article ID 7957431	2017	https://doi.org/10.1155/2017/7957431	February, 2014	June, 2014	45	5g	1 microL was injected	QuEChERS	GC-MS	No	Ghana	Africa	Cocoa producing	synthetic pyrethroids, organochlorine and organophosphate pesticide residues	Diazinon, chlorpyrifos, dimethoate, methoxychlor, malathion, aldrin, cyfluthrin, perthrin,fenyalerate, endosulfan and DDT	No	No	Aldrin, Endosulfan, DDT, Methoxychlor, Chlorpyrifos, Fenvalerate, Malathion, Dimethoate and Diazinon at a concentration of 0.01mg/kg and Cyfluthrin and Permethrin at a mean concentration of 0.02 and 0.04 mg/kg respectively across the three regions.	Aldrin, Endosulfan, DDT, Methoxychlor, Chlorpyrifos, Fenvalerate, Malathion, Dimethoate and Diazinon at a concentration of 0.01mg/kg and Cyfluthrin and Permethrin at a mean concentration of 0.02 and 0.04 mg/kg respectively acros the three regions.	Aldrin 0.01 mg/kg Endosulfan 0.01 mg/kg DDT 0.05 mg/kg Methoxychlor 0.05 mg/kg Chlorpyrifos 0.05 mg/kg Fenvalerate 0.05 mg/kg Malathion 0.05 mg/kg Dimethoate 0.02 mg/kg Diazinon 0.01 kg/kg Cyfluthrin 0.05 kg/kg Permethrin 1 mg/kg .	0.01 mg/kg	0.01 mg/kg	0.04 mg/kg	0.04 mg/kg	No	No but not sufficiently low	Only honey	Honey samples from the major honey producing forest belts in Ghana	Direct harvest	February to June 2014 within the harvesting season.	SH	NA	NA	Yes	No	Yes
21	Natalia Campillo, Pilar Viñas, Gema Férez-Melgarejo, and Manuel Hernández-Córdoba	hcordoba@um.es	Liquid Chromatography with Diode Array Detection and Tandem Mass Spectrometry for the Determination of Neonicotinoid Liquid Insecticides in Honey Samples Using Dispersive -Liquid Microextraction	Journal of Agricultural and Food Chemistry	61	20	4799−4805	2013	https://doi.org/10.1021/jf400669b	NA	NA	13	25 g	20 µL	SPE	LC-APCI-IT-MS/MS	one-sample t test	Spain	Europe	Non cocoa producing	Thiamethoxam Clothianidin Imidacloprid Acetamiprid Thiacloprid	Thiamethoxam Clothianidin Imidacloprid Acetamiprid Thiacloprid	No	No	ND	ND		Thiamethoxam by LC-DAD 1.0 ng/g Clothianidin by LC-DAD 0.8 ng/g Imidacloprid by LC-DAD 0.4 ng/g Acetamiprid by LC-DAD 0.2 ng/g Thiacloprid by LC-DAD 0.2 ng/g Thiamethoxam by LC-MS/MS 0.13 ng/g Clothianidin by LC-MS/MS 0.12 ng/g Imidacloprid by LC-MS/MS 0.03 ng/g Acetamiprid by LC-MS/MS 0.04 ng/g Thiacloprid by LC-MS/MS 0.02 ng/g	Thiamethoxam by LC-DAD 0.0010 mg/kg Clothianidin by LC-DAD 0.0008 mg/kg Imidacloprid by LC-DAD 0.0004 mg/kg Acetamiprid by LC-DAD 0.0002 mg/kg Thiacloprid by LC-DAD 0.0002 mg/kg Thiamethoxam by LC-MS/MS 0.00013 mg/kg Clothianidin by LC-MS/MS 0.00012 mg/kg Imidacloprid by LC-MS/MS 0.0003 mg/kg Acetamiprid by LC-MS/MS 0.00004 mg/kg Thiacloprid by LC-MS/MS 0.00002 mg/kg	Thiamethoxam by LC-DAD 3.3 ng/g Clothianidin by LC-DAD 2.7 ng/g Imidacloprid by LC-DAD 1.3 ng/g Acetamiprid by LC-DAD 0.7 ng/g Thiacloprid by LC-DAD 0.7 ng/g Thiamethoxam by LC-MS/MS 0.43 ng/g Clothianidin by LC-MS/MS 0.40 ng/g Imidacloprid by LC-MS/MS 0.10 ng/g Acetamiprid by LC-MS/MS 0.013ng/g Thiacloprid by LC-MS/MS 0.07 ng/g	Thiamethoxam by LC-DAD 0.0033 mg/kg Clothianidin by LC-DAD 0.0027 mg/kg Imidacloprid by LC-DAD 0,0013 mg/kg Acetamiprid by LC-DAD 0.0007 mg/kg Thiacloprid by LC-DAD 0.0007 mg/kg Thiamethoxam by LC-MS/MS 0.00043 mg/kg Clothianidin by LC-MS/MS 0.00040 mg/kg Imidacloprid by LC-MS/MS 0.00010 mg/kg Acetamiprid by LC-MS/MS 0.000013 mg/kg Thiacloprid by LC-MS/MS 0.00007 mg/kg	No	No	Only honey	A total of 13 honey samples: [ eucalyptus (3 samples), heather (3), orange blossom (3), rosemary (2), and thousand flowers (2)]	Commercial honey	ONCE	CH	NA	NA	No	No	No
22	Giorgiana-Valentina Blagaa , Carmen Lidia Chiīescu, Elena Lacramioara Lisa, Caterina Dumitru, Camelia Vizireanu, and Daniela Borda	carmen.chitescu@ugal.ro	Antifungal residues analysis in various Romanian honey samples analysis by high resolution mass spectrometry	JOURNAL OF ENVIRONMENTAL SCIENCE AND HEALTH, PART B	55	5	484–494	2020	https://doi.org/10.1080/03601234.2020.1724016	May 2016	July 2016	18	1.5 g	NA	SPE	LC-MS/MS	Principal component analysis (PCA)	Romania	Europe	Non cocoa producing	Thiabendazole Flubendazole Carbendazim Griseofulvin Enilconazole Epoxiconazole (imazalil) Flutriafol Myclobutanil Difenoconazole Hexaconazole Penconazole Propiconazole Paclobutrazol Prochloraz Tebuconazole Bromuconazole Cyproconazole Fluquinconazole Flusilazole Metconazole Prothioconazole Triticonazole Fenbuconazole Metalaxyl 50 Amitraz 20	Amitraz 20	Thiabendazole Flubendazole Carbendazim Griseofulvin Enilconazole Epoxiconazole (imazalil) Flutriafol Myclobutanil Difenoconazole Hexaconazole Penconazole Propiconazole Paclobutrazol Prochloraz Tebuconazole Bromuconazole Cyproconazole Fluquinconazole Flusilazole Metconazole Prothioconazole Triticonazole Fenbuconazole Metalaxyl 50	NA	Thiabendazol 3.3 µg/kg Carbendazim 5.4 µg/kg Enilconazole 4.1 µg/kg Hexaconazole 2.6 µg/kg Penconazole 2.6 µg/kg Tebuconazole 7.2 µg/kg Cyproconazole 1.7 µg/kg Flusilazole 2.8 µg/kg Metalaxyl 2.1 µg/kg	Thiabendazol 0.0033 mg/kg Carbendazim 0.0054 mg/kg Enilconazole 0.0041 mg/kg Hexaconazole 0.0026 mg/kg Penconazole 0.0026 mg/kg Tebuconazole 0.0072 mg/kg Cyproconazole 0.0017 mg/kg Flusilazole 0.0028 mg/kg Metalaxyl 0.0021 mg/kg	Carbendazim 1 mg/kg Cyproconazole 0.05 mg/kg Enilconazole 0.01 mg Flusilazole 0.05 mg/kg Hexaconazole 0.01 mg/kg Metalaxyl 0.05 mg/kg Penconazole 0.05 mg/kg Tebuconazole 0.05 mg/kg Thiabendazole 0.05 mg/kg	Thiabendazole 1.05 micro g/kg Flubendazole 4.60 micro g/kg Carbendazim 1.70 micro g/kg Griseofulvin 4.20 micro g/kg Enilconazole 0.80 micro g/kg Epoxiconazole 1.40 micro g/kg Flutriafol 2.80 micro g/kg Myclobutranil 1.80 micro g/kg Difenoconazole 2.90 micro g/kg Hexaconazole 0.80 micro g/kg Penconazole 0.80 micro g/kg Propiconazole 0.60 micro g/kg Paclobutrazol 2.90 micro g/kg Prochloraz 3.06 9.2…	Thiabendazole 0.00105 mg/kg Flubendazole 0.00460 mg/kg Carbendazim 0.00170 mg/kg Griseofulvin 0.00420 mg/kg Enilconazole 0.00080 mg/kg Epoxiconazole 0.00140 mg/kg Flutriafol 0.00280 mg/kg Myclobutranil 0.00180 mg/kg Difenoconazole 0.00290 mg/kg Hexaconazole 0.00080 mg/kg Penconazole 0.00080 mg/kg Propiconazole 0.00060 mg/kg Paclobutrazol 0.00290 mg/kg Prochloraz 0.00306 9.2 mg/kg Tebuconazole 0.0…	Thiabendazole 3.2 micro g/kg Flubendazole 13.2 micro g/kg Carbendazim 5.2 micro g/kg Griseofulvin 12.6 micro g/kg Enilconazole 2.4 micro g/kg Epoxiconazole 4.2 micro g/kg Flutriafol 8.3 micro g/kg Myclobutranil 5.2 micro g/kg Difenoconazole 8.8 micro g/kg Hexaconazole 2.1 micro g/kg Penconazole 2.5 micro g/kg Propiconazole 1.5 micro g/kg Paclobutrazol 8.6 micro g/kg Prochloraz 9.2 micro g/kg Tebu…	Thiabendazole 0.0032 mg/kg Flubendazole 0.00132 mg/kgg Carbendazim 0.0052 mg/kg Griseofulvin 0.0126 mg/kg Enilconazole 0.0024 mg/kg Epoxiconazole 0.0042 mg/kg Flutriafol 0.0083 mg/kg Myclobutranil 0.0052 mg/kg Difenoconazole 0.0088 mg/kg Hexaconazole 0.0021 mg/kg Penconazole 0.0025 mg/kg Propiconazole 0.0015 mg/kg Paclobutrazol 0.00086 mg/kg Prochloraz 0.0092 mg/kg Tebuconazole 0.0027 mg/kg Bromu…	No	No	Only honey	Two samples in Oltenia region, twelve samples from din Moldova region and four samples from Transilvania region	Direct harvest	May to July 2016	SH	NA	NA	Yes	No	No
23	Souad Kammoun, Blaise Mulhauser, Alexandre Aebi, Edward A.D. Mitchell, Ga_x0001_etan Glauser	gaetan.glauser@unine.ch	Ultra-trace level determination of neonicotinoids in honey as a tool for assessing environmental contamination*	Environmental Pollution	247	NA	964-972	2019	https://doi.org/10.1016/j.envpol.2019.02.004	NA	NA	36	0.5 g	5 micro L	QuEChERS	LC-MS/MS	Regression analyses were performed in GraphPad Prism4.	Switzerland	Europe	Non cocoa producing	Dinotefuran Nitenpyram Thiamethoxam Clothianidine Imidacloprid Acetamiprid Flupyradifurone Sulfoxaflor Thiacloprid	Dinotefuran Nitenpyram Thiamethoxam Clothianidine Imidacloprid Acetamiprid Flupyradifurone Sulfoxaflor Thiacloprid	No	No	Thiamethoxam 2.6742 ng/kg Clothianidin 1.8292 ng/kg Imidacloprid 6.3249 ng/kg Acetamiprid 29.312 ng/kg Thiacloprid 25.34 ng/kg Dinotefuran 2.47 ng/kg Flupyradifurone 40.58 ng/kg Sulfoxaflor 3.74 ng/kg	Thiamethoxam 0.0026742 mg/kg Clothianidin 0.0018292 mg/kg Imidacloprid 0.0063249 mg/kg Acetamiprid 0.029312 mg/kg Thiacloprid 0.02534 mg/kg Dinotefuran 0.00247 mg/kg Flupyradifurone 0.04058 mg/kg Sulfoxaflor 0.00374 mg/kg	Dinotefuran 0.01 mg/kg Nitenpyram 0.01 mg/kgl Thiamethoxam 0.05 mg/kg Clothianidin 0.05 mg/kg Imidacloprid 0.05 mg/kg Acetamiprid 0.05 mg/kg Flupyradifurone 0.05 mg/kg Sulfoxaflor 0.05 mg/kg	Dinotefuran (0.01 ng/ml) Nitenpyram (0.01 ng/ml) Thiamethoxam (0.005 ng/ml) Clothianidin (0.001 ng/ml) Imidacloprid (0.001 ng/ml) Acetamiprid (50 ng/ml) Flupyradifurone (0.001 ng/ml) Sulfoxaflor (0.0005 ng/ml)	Dinotefuran (0.005 mg/kg) Nitenpyram (0.001 mg/kgl) Thiamethoxam (0.005 mg/kg) Clothianidin (0.001 mg/kg) Imidacloprid (0.001 mg/kg) Acetamiprid (50 mg/kg) Flupyradifurone (0.001 mg/kg) Sulfoxaflor (0.005 mg/kg)	Dinotefuran (20 pg/g) Nitenpyram (10 pg/g) Thiamethoxam (5 pg/g) Clothianidin (10 pg/g) Imidacloprid (10 pg/g) Acetamiprid (1 pg/g) Flupyradifurone (10 pg/g) Sulfoxaflor (5 pg/g	Dinotefuran (0.00002 mg/kg) Nitenpyram (0.00001 mg/kg) Thiamethoxam (0.000005 mg/kg) Clothianidin (0.00001 mg/kg) Imidacloprid (0.00001 mg/kg) Acetamiprid (0.000001 mg/kg) Flupyradifurone (0.00001 mg/kg) Sulfoxaflor (0.00005 mg/kg)	No	No	Only honey	The Botanical Garden of Neuch^atel houses a collection of 600 þ honey samples from various locations of the World which is still growing.	Direct harvest	Once	SH	NA	NA	Yes	No	No
24	Melina P. Michliga,b, Julieta Merkec, Adriana C. Pacinib,c, Emanuel M. Orellanoc, Horacio R. Beldoménicoa, María R. Repettia,	mrepetti@fiq.unl.edu.ar	Determination of imidacloprid in beehive samples by UHPLC-MS/MS	Microchemical Journal	143	NA	72–81	2018	https://doi.org/10.1016/j.microc.2018.07.027	September,2014	October, 2014	30		10 µL	QuEChERS	LC-MS/MS	Regression analysis, t-test	Argentina	South America	Non cocoa producing	Imidacloprid	Imidacloprid	No	No	Concentration in honey from brood chamber ranged from 0.25 to 91.16 µg kg-1; Concentration in honey super ranged from 0.25 to 36.6 µg kg-1; Concentration in bee bodies ranged from 0.5 to 30 µg kg -1 & Concentration in wax from honey ranged from 1.0 to 35.44 µg kg -1,	Concentration in honey from brood chamber ranged from 0.00025 to 0.09116 mg/kg; Concentration in honey super ranged from 0.00025 to 0.0366 mg/kg; Concentration in bee bodies ranged from 0.5 to 0.030 mg/kg & Concentration in wax from honey ranged from 0.001 to 0.03544 mg/kg	0.05 mg/kg	Bees 0.20 μg kg−1 Honey 0.10 μg kg−1 Wax 0.40 μg kg−1	Bees 0.00020 mg/kg Honey 0.00010 mg/kg Wax 0.00040 mg/kg	Bees 0.50 μg kg−1 Honey 0.25 μg kg−1 Wax 1.00 μg kg−1	Bees 0.0005 mg/kg Honey 0.00025 mg/kg Wax 0.001 mg/kg	No	No	bees, larvae, honey and beeswax	Worker honey bee and larvae samples for chemical analysis were collected from two beehives per treatment. Samples of honeycombs from the brood chamber and the honey super of all hives were collected in the 8th week at the end of the experimental feeding period of seven weeks.	Direct harvest	Once	SH	NA	NA	Yes	No	No
25	Chensheng (Alex) Lu,A,B Chi-Hsuan Chang,A Lin TaoA and Mei Chen	cslu@hsph.harvard.edu	Distributions of neonicotinoid insecticides in the Commonwealth of Massachusetts: a temporal and spatial variation analysis for pollen and honey samples	Environ. Chem	13	1	4–11	2015	http://dx.doi.org/10.1071/EN15064	April, 2013	August, 2013	53	Tablespoon	150 micro Litre	QuEChERS	LC-MS/MS	Response profile analysis	USA	North America	Non cocoa producing	Acetamiprid Clothianidin Dinotefuran Flonicamid Imidacloprid Nitenpyram Thiacloprid Thiamethoxam	Acetamiprid Clothianidin Dinotefuran Flonicamid Imidacloprid Nitenpyram Thiacloprid Thiamethoxam	No	No	Acetamiprid 2ngg/ Dinotefuran 26 ng/g Imidacloprid 53 ng/g Thiacloprid 2ng/g Thiamethoxam 4ng/g	Acetamiprid 0.02 mg/kg Dinotefuran 26 ng/g Imidacloprid 0.053 mg/kg Thiacloprid 0.02 mg/kg Thiamethoxam 0,04mg/kg	Acetamiprid 0.05 mg/kg Dinotefuran 0. 1ng/g Imidacloprid 0.05 mg/kg Thiacloprid 0.2 mg/kg Thiamethoxam 0.05 mg/kg	0.1 ng/g for all	0.0001 mg/kg for all	0.1 ng/g for all except flonicamid which was 0.5 ng/g	0.0001 mg/kg for all except flonicamid which was 0.0005 mg/kg	No	No	Honey and pollen	Monthly pollen samples and a honey sample were collected between April and August 2013 from 62 volunteered hives and analysed for eight neonicotinoids	Direct harvest	Not stated	SH	NA	NA	Yes	No	No
26	Reet Karise a, Risto Raimets a, Vadims Bartkevics b, Iveta Pugajeva b, Priit Pihlik c, Indrek Keres d, Ingrid H. Williams a, Haldja Viinalass c, Marika Mand	reet.karise@emu.ee	Are pesticide residues in honey related to oilseed rape treatments?	Chemosphere	188	NA	389-396	2017	https://doi.org/10.1016/j.chemosphere.2017.09.013	July 2013 and 2014	July 2013 and 2014	33	5g	1 microL was injected	QuEChERS	LC-MS/MS + GC–MS	Spearman rank order correlation	Estonia	Europe	Non cocoa producing	2,4-D, Amidosulphuron Pyroxsulam Quizalofop-p-ethyl Sulfosulfuron Tribenuron-methyl Clopyralid Dicamba Aminopyralid Fenoxaprop-p-ethyl Fenpropidin Florasulam Pyroxsulam Quizalofop-p-ethyl Sulfosulfuron Iodosulfuronm-ethyl Glyphosate MCPA Dimethachlor Mefenpyr-diethyl Picloram Pinoxaden Propaquizafop Triasulfuron Propoxycarbazone Prothioconazole Spiroxamine Triadimenol Fluoxastrobin Flutriafol Flu…	Dimethoate Imidacloprid Thiacloprid Pymetrozine	Prothioconazole Spiroxamine Triadimenol Fluoxastrobin Flutriafol Fludioxonil Azoxystrobin Cyproconazole Fuberidazole Imazalil Propiconazole Propiconazole Tebuconazole Encycuron Prochloraz	2,4-D, Amidosulphuron Pyroxsulam Quizalofop-p-ethyl Sulfosulfuron Tribenuron-methyl Clopyralid Dicamba Aminopyralid Fenoxaprop-p-ethyl Fenpropidin Florasulam Pyroxsulam Quizalofop-p-ethyl Sulfosulfuron Iodosulfuronm-ethyl Glyphosate MCPA Dimethachlor Mefenpyr-diethyl Picloram Pinoxaden Propaquizafop Triasulfuron Propoxycarbazone	In 2014 amounts of pesticide residues found ranged between 1 and 9 mg kg_1 staying below the LOD, except in one sample where the fungicide azoxystrobin was found in a concentration of 31 mg kg_1 which is also the MRL.	In 2014 amounts of pesticide residues found ranged between 1 and 9 mg/kg staying below the LOD, except in one sample where the fungicide azoxystrobin was found in a concentration of 31 mg/kg which is also the MRL.	Azoxystrobin 0.05 mg/kg	Not specified	Not specified	LOQ for all pesticides was 0.010 mg kg_1 for aminopyralid clopyralid, glyphosate, dicamba and picloram which was 0.050 mg kg 1-1	LOQ for all pesticides was 0.010 mg/kg for aminopyralid clopyralid, glyphosate, dicamba and picloram which was 0.050 mg/kg	No	No	Only honey	samples were gathered directly from honeycombs	Direct harvest	Honey sample taken in mid-July on 2-year rolling (2013 &2014)	Among all pesticides, herbicide residues prevailed in 2013 but not in 2014.	NA	NA	Yes	Yes	No
27	Osama I. Abdallah, Ahmad Hanafi, Sherif B. Abdel Ghani, Silvia Ghisoni, Luigi Lucini5	a.hanafi@agr.asu.edu.eg	Pesticides contamination in Egyptian honey samples	Journal of Consumer Protection and Food Safety	12	NA	317–327	2017	https://doi.org/10.1007/s00003-017-1133-x	May, 2015	May, 2015	52	1kg and 5g was taken for analysis	20 micro L	QuEChERS	LC-MS/MS + GC–MS	SPSS version 23	Egypt	Africa	Non cocoa producing	Propamocarb Methomyl Thiametoxam Carbendazim Imidacloprid Dimehoate Acetamiprid Thiacloprid Aldicarb Carbofuran Simazine Thiodicarb Carboxin Chlorantraniliprole Metalaxyl Isoproturon Flurtamone Azoxystrobin Diethofencarb Methoxyfenozide Methiocarb Fenhexamide Flusilazone Fenoxycarb Anilofos Penconazole Indoxacarb Difenoconazole Trifloxystrobin Emmamectin benzoate Oxadiazon Buprofezin Teflubenzuro…	Propamocarb Methomyl Thiametoxam Carbendazim Imidacloprid Dimehoate Acetamiprid Thiacloprid Aldicarb Carbofuran Simazine Thiodicarb Carboxin Chlorantraniliprole Isoproturon Flurtamone Diethofencarb Methoxyfenozide Methiocarb Fenoxycarb Indoxacarb Difenoconazole Trifloxystrobin Emmamectin benzoate Oxadiazon Buprofezin Teflubenzuron Hexythiazox Pyridaben Pentachlorobenzene Chloroneb a-HCH b-HCH c-H…	Fenhexamide Flusilazone Penconazole Difenoconazole Metalaxyl	Azoxystrobin Anilofos	Penconazole 13 µg/kg Penconazole 3.6 µg/kg Difenoconazole 6.7µg/kg Difenoconazole 2.8 µg/kg Metalaxyl 34 µg/kg Metalaxyl 11 µg/kg Carbofuran 1.5 µg/kg	Penconazole 0.013 mg/kg Penconazole 0.0036 mg/kg Difenoconazole 0.0067 mg/kg Difenoconazole 0.0028 mg/kg Metalaxyl 0.034 mg/kg Metalaxyl 0.011 mg/kg Carbofuran 0.0015 mg/kg	Penconazole 0.05 mg/kg Difenoconazole 0.05 mg/kg Metalaxyl 0.05 mg/kg Carbofuran 0.05mg/kg	Propamocarb 0.42 µg/kg Methomyl 1.59 µg/kg Thiametoxam 0.62 µg/kg Carbendazim 0.53 Imidacloprid 0.45µg/kg Dimehoate 0.13µg/kg Acetamiprid 0.36µg/kg Thiacloprid 0.52µg/kg Aldicarb 5.19 µg/kg Carbofuran 0.38µg/kg Simazine 0.08µg/kg Thiodicarb 0.50µg/kg Carboxin 1.19µg/kg Chlorantraniliprole 0.21 µg/kg Metalaxyl 1.17µg/kg Isoproturon 0.77µg/kg Flurtamone 0.96µg/kg Azoxystrobin 1.10µg/kg Diethofencar…	Propamocarb 0.00042 mg/kg Methomyl 0.00159 mg/kg Thiametoxam 0.00062 mg/kg Carbendazim 0.00053 mg/kg Imidacloprid 0.00045 mg/kg Dimehoate 0.00013 mg/kg Acetamiprid 0.00036 mg/kg Thiacloprid 0.00052 mg/kg Aldicarb 0.00519 mg/kg Carbofuran 0.00038 mg/kg Simazine 0.00008 mg/kg Thiodicarb 0.00050 mg/kg Carboxin 0.00119 mg/kg Chlorantraniliprole 0.00021 mg/kg Metalaxyl 0.00117 mg/kg Isoproturon 0.0007…	Propamocarb 1.28 µg/kg Methomyl 4.83 µg/kg Thiametoxam 1.89 µg/kg Carbendazim 1.60µg/kg Imidacloprid 1.38µg/kg Dimehoate 0.39µg/kg Acetamiprid 1.1µg/kg Thiacloprid 1.59µg/kg Aldicarb 15.74µg/kg Carbofuran 1.14µg/kg Simazine 0.24µg/kg Thiodicarb 1.50µg/kg Carboxin 3.61µg/kg Chlorantraniliprole 0.65 µg/kg Metalaxyl 3.55µg/kg Isoproturon 2.35µg/kg Flurtamone 2.91µg/kg Azoxystrobin 3.33µg/kg Diethofe…	Propamocarb 0.00128 mg/kg Methomyl 0.00483 mg/kg Thiametoxam 0.00189 mg/kg Carbendazim 0.00160 mg/kg Imidacloprid 0.00138 mg/kg Dimehoate 0.00039 mg/kg Acetamiprid 0.0011 mg/kg Thiacloprid 0.00159 mg/kg Aldicarb 0.01574 mg/kg Carbofuran 0.00114 mg/kg Simazine 0.00024 mg/kgg Thiodicarb 0.00150 mg/kg Carboxin 0.00361 mg/kg Chlorantraniliprole 0.00065 mg/kg Metalaxyl 0.00355 mg/kg Isoproturon 0.0023…	No	No	Only honey	52 samples of honey (1 kg each) were collected from different regions in Egypt	Direct harvest	Once	SH	NA	NA	Yes	No	No
28	Ghazala YAQUB, Mariyam KHALID, Ayeza IKRAM, Aimen SOHAIL	ghazala_yaqub@yahoo.com	Monitoring and risk assessment due to presence of metals and pesticides residues in honey samples from the major honey producing forest belts and different brands	Food Science and Technology	40	1	331-335	2020	https://doi.org/10.1590/fst.01919	NA	NA	52	40 mL	5.000 µL	LLE	LC-MS/MS	Target Hazard Quotient (THQ) and Health Risk Index (HRI).	Pakistan	Asia	Non cocoa producing	Bifenthrin Lambda cyhalothrin Imidacloprid Dichlorovas Abamectin Glyphosphate	Bifenthrin Lambda cyhalothrin Imidacloprid Dichlorovas Abamectin	No	Glyphosate	Bifenthrin 15.76 ppm Lambda cyhalothrin 2.311 ppm Imidacloprid 0.736 ppm (honey brand) Difenaconazole 0.386 ppm(honey brand) Glyphosphate 2.04 ppm(honey brand)	Bifenthrin 15.76 mg/kg Lambda cyhalothrin 2.311 mg/kg Imidacloprid 0.736 mg/kg (honey brand) Difenaconazole 0.386 mg/kg (honey brand) Glyphosphate 2.04 mg/kg (honey brand)	Bifenthrin 15.76 mg/kg Lambda cyhalothrin 2.311 mg/kg Imidacloprid 0.736 mg/kg (honey brand) Difenaconazole 0.386 mg/kg (honey brand) Glyphosphate 2.04 mg/kg (honey brand)	0.01 mg/L	0.01 mg/kg	0.03 mg/L	0.03 mg/kg	No	No	Only honey	52 samples directly collect from forest belts	Direct harvest and commercial honeys	once	SH	NA	NA	Yes	Yes	No
29	Pavle Jovanov, Valéria Guzsvány, Mladen Franko, Sanja Lazić, Marijana Sakač, Bojana Šarić and Vojislav Banjac	valeria.guzsvany@dh.uns.ac.rs	Multi-residue method for determination of selected neonicotinoid insecticides in honey using optimized dispersive liquid–liquid microextraction combined with liquid chromatography-tandem mass spectrometry	Talanta	111		125–133	2013	https://doi.org/10.1016/j.talanta.2013.02.059	NA	NA	15	50.0gL−1	5.0mL	LLE	LC-MS/MS	The mathematical response surface methodology(RSM); StatSoft Statistica 10 and Stat-Ease Design-Expert 7	Serbia	Europe	Non cocoa producing	Acetamiprid Clothianidin Thiamethoxam Imidacloprid Dinotefuran Thiacloprid Nitenpyram	Acetamiprid Clothianidin Thiamethoxam Imidacloprid Dinotefuran Thiacloprid Nitenpyram	No	No	ND	ND	Acetamiprid 0.05 mg/kg Clothianidin 0.05 mg/kg Thiamethoxam 0.05 mg/kg Imidacloprid 0.05 mg/kg Dinotefuran 0.01 mg/kg Thiacloprid 0.2 mg/kg Nitenpyram 0.01 mg/kg	Acetamiprid 5 µg kg Clothianidin 0.15 µg kgg Dinotefuran 0.9 µg kg Imidacloprid 0.05µg kg Nitenpyram 0.8µg kg Thiacloprid 0.05 µg kg Thiamethoxam 0.07 µg kg	Acetamiprid (0.005 mg/kg) Clothianidin (0.0010 mg/kg) Dinotefuran (0.0009 mg/kg) Imidacloprid (0.0005 mg/kg) Nitenpyram (0.0008 mg/kg) Thiacloprid (0.00005 mg/kg) Thiamethoxam (0.0007 mg/kg)	Acetamiprid (1.5 µg kg) Clothianidin (2.5 µg/ kg) Dinotefuran (2.5 µg/ kg) Imidacloprid (1.5 mg/kg) Nitenpyram (1.8 mg kg) Thiacloprid (1.5 µg/kg) Thiamethoxam (1.5 µg/kg)	Acetamiprid (0.0015 mg/kg) Clothianidin (0.0025 mg/kg) Dinotefuran (0.0025 mg/kg) Imidacloprid (0.0015 mg/kg) Nitenpyram (0.0018 mg/kg) Thiacloprid (0.0015 mg/kg) Thiamethoxam (0.0015 mg/kg)	No	No	Only honey	Honey samples were purchased from different local markets in Novi Sad Region Serbia	Commercial honey	Once	SH	NA	NA	No	No	No
30	Asko Laaniste, Ivo Leito, Riin Rebane, Reunno L~ohmus, Ants L~ohmus, Fredrik Punga, and Anneli Kruve	asko.laaniste@ut.ee	Determination of neonicotinoids in Estonian honey by liquid chromatography–electrospray mass spectrometry	JOURNAL OF ENVIRONMENTAL SCIENCE AND HEALTH, PART B	51	7	455–464	2016	http://dx.doi.org/10.1080/03601234.2016.1159457	2005	2013	294		5 micro L	QuEChERS	LC-MS/MS	t-test	Estonia	Europe	Non cocoa producing	Thiamethoxam Imidacloprid Acetamiprid Thiacloprid	Thiamethoxam Imidacloprid Acetamiprid Thiacloprid	No	No	Thiacloprid 0.13mg/kg	Thiacloprid 0.13mg/kg	Thiacloprid 0.2 mg/kg	Thiamethoxam 0.1 mg/kg Imidacloprid 0.0181 mg/kg Acetamiprid 0.00561 mg/kg Thiacloprid 0.00141 mg/kg	Thiamethoxam 0.1 mg/kg Imidacloprid 0.0181 mg/kg Acetamiprid 0.00561 mg/kg Thiacloprid 0.00141 mg/kg	Thiamethoxam 0.311 mg/kg Imidacloprid 0.0551 mg/kg Acetamiprid 0.0171 mg/kg Thiacloprid 0.00431 mg/kg	Thiamethoxam 0.311 mg/kg Imidacloprid 0.0551 mg/kg Acetamiprid 0.0171 mg/kg Thiacloprid 0.00431 mg/kg	No	No	Only honey	114 samples from the Estonian Environmental Research Centre and 39 samples from Estonian beekeepers. Samples collected directly from beekeepers in January 2014	Direct harvest	Samples collected directly from beekeepers in January 2014 (collected by beekeepers mostly in the summer of 2013, with some samples from 2011 and 2012),	Samples containing thiacloprid were not equally distributed between 2005 anSamples containing thiacloprid were not equally distributed between 2005 and 2013. For samples from 2005 to 2007, no neonicotinoids were detected. An increasing trend can be seen through the years	NA	NA	Yes	No	No
31	Angela Paoloni, Sabrina Alunni, Alessandro Pelliccia, and Ivan Pecorelli	i.percorelli@iszum.it	Rapid determination of residues of pesticides in honey by mGC-ECD and GC-MS/MS: Method validation and estimation of measurement uncertainty according to document No. SANCO/12571/2013	JOURNAL OF ENVIRONMENTAL SCIENCE AND HEALTH, PART B	51	3	133–142	2015	http://dx.doi.org/10.1080/03601234.2015.1108748	NA	NA	100	NA	2 micro L	SPE	GC-MS/MS	t-test; proficiency test	Italy	Europe	Non cocoa producing	Acrinathrin Bifenthrin Bromopropylate chlorfenvinphos Chlorpyrifos Coumaphos cyhalothrin-lambda cypermethrin Deltamethrin fluvalinate-tau malathion permethrin tetradifon	Acrinathrin Bifenthrin Bromopropylate chlorfenvinphos Chlorpyrifos Coumaphos cyhalothrin-lambda cypermethrin Deltamethrin fluvalinate-tau malathion permethrin tetradifon	No	No	ND	ND		NA	NA	LOQ for all pesticides was fixed at 0.01 mg/kg,	LOQ for all pesticides was fixed at 0.01 mg/kg,	NA	No	Only honey	Honey samples from different floral origins were purchased from market (Perugia, Italy)	Commercial honey	Once	CH	NA	NA	Yes	No	No
32	Amit Choudhary and Duni C. Sharma	dcsharma@hillagric.ernet.in	Pesticide Residues in Honey Samples from Himachal Pradesh (India)	Bull Environ Contam Toxicol	80	NA	17–422	2008	https://doi.org/10.1007/s00128-008-9426-5	NA	NA	51	10g	5 mL	LLE	GC-MS	NA	India	Asia	Non cocoa producing	p,p0 DDE p,p0 DDD/TDE o,p0 DDT p,p0 DDT a-HCH b-HCH c-HCH 0.985 a-Endosulfan b-Endosulfan Dicofol Cypermethrin Deltamethrin Fenvalerate Lambda cyhalothrin Acephate Chlorpyriphos Dimethoate Ethion Malathion Monocrotopho Quinalphos	p,p0 DDE p,p0 DDD/TDE o,p0 DDT p,p0 DDT a-HCH b-HCH c-HCH 0.985 a-Endosulfan b-Endosulfan Dicofol Cypermethrin Deltamethrin Fenvalerate Lambda cyhalothrin Acephate Chlorpyriphos Dimethoate Ethion Malathion Monocrotopho Quinalphos	No	No	p,p0 DDE 0.369µg/kg p,p0 DDD/TDE 3.701µg/kg o,p0 DDT 1.891µg/kg p,p0 DDT 3.052µg/kg a-HCH 1.401µg/kg b-HCH 1.650µg/kg c-HCH 1.528 µg/kg a-Endosulfan2.731 ppb b-Endosulfan 2.502ppb Dicofol 2.226ppb Cypermethrin 10.234 ppb Deltamethrin 0.663ppb Fenvalerate 0.697 ppb Lambda cyhalothrin 0.765 ppb Dimethoate 8.667 ppb Malathion 11.077 ppb Quinalphos 10.270 ppb	p,p0 DDE 0.000369 mg/kg p,p0 DDD/TDE 0.003701 mg/kg o,p0 DDT 0.001891mg/kg p,p0 DDT 0.003052 mg/kg a-HCH 0.001401mg/kg b-HCH 0.001650 mg/kg c-HCH 0.001528 mg/kg a-Endosulfan 0.002731 mg/kg b-Endosulfan 0.002502 mg/kg Dicofol 0.002226 mg/kg Cypermethrin 0.010234 mg/kg Deltamethrin 0.000663 mg/kg Fenvalerate 0.000697 mg/kg Lambda cyhalothrin 0.000765 mg/kg Dimethoate 0.008667 mg/kg Malathion 0.0110…	p,p0 DDE 0.05 mg/kg p,p0 DDD/TDE 0.05 mg/kg o,p0 DDT 0.05 mg/kg p,p0 DDT 0.05 mg/kg a-HCH 0.05 mg/kg b-HCH 0.05 mg/kg c-HCH 0.05 mg/kg a-Endosulfan 0.01 mg/kg b-Endosulfan – 0.01 mg/kg Dicofol 0.05 mg/kg Cypermethrin 0.050 mg/kg Deltamethrin 0.05 mg/kg Fenvalerate 0.020 mg/kg Lambda cyhalothrin –0.05 mg/kg Chlorpyriphos 0.05 mg/kg Dimethoate –0.02 mg/kg Ethion 0.05 mg/kg Malathion 0.05 mg/kg	0.05 ppb for HCH pp0, op0 isomers, 0.10 ppb for DDT, endosulfan I and II, pp0 0.15 ppb for DDT; 0.50 ppb for Dicofol; 0.50 ppb for lambda cyhalothrin I & II; 0.50 ppb for fenvalerate I &II; 1.0 ppb for Cypermethrin I and II; 2.0 ppb for Deltamethrin; 2.0ppb for dimethoate and ethion; 5.0 ppb for acephate, monocrotophos, malathion; 5.0 ppb for chlorpyriphos and quinalphos.	0.00005 mg/kg for HCH pp0, op0 isomers, 0.00010 mg/kg for DDT, endosulfan I and II, pp0 0.00015 ppb for DDT; 0.00050 mg/kg for Dicofol; 0.00050 mg/kg for lambda cyhalothrin I & II; 0.00050 mg/kg for fenvalerate I &II; 0.0010 mg/kg for Cypermethrin I and II; 0.0020 mg/kg for Deltamethrin; 0.0020 mg/kg for dimethoate and ethion; 0.005 mg/kg for acephate, monocrotophos, malathion; 0.005 mg/kg for ch…	NA	NA	No	NA	Only honey	Samples were collected from commercial beekeepers of the state with information on the various aspects regarding origin and honeybee specie	Commercial honey	Once	CH	NA	Yes	Yes	Yes	Yes
33	M Sarfraz Khan, Beena Kumari, H R Rohilla, H D Kaushik & R K Arora	sarfrazms65@yahoo.co.in	Analysis of insecticide residues in honeys from apiary (Apis mellifera) and wild honey bee(Apis dorsata and Apis florea) colonies in India	Journal of Apicultural Research	43	3	79-82	2015	https://doi.org/10.1080/00218839.2004.11101115	1999	2000	36		5g	LLE	GC-MS	NA	India	Asia	Cocoa producing	Acephate Chlorpyriphos Dimethoate Malathion Methyl- parathion Phorate Quinalphos Anilophos Carbaryl α-HCH β-HCH γ-HCH 10. δ-HCH Σ-HCH p, p’ DDE o, p’ DDE p, p’ DDT Σ DDT Endosulfan a Endosulfan b Endosulfan sulphate Σ Endosulfan Heptachlor Aldrin	Acephate Chlorpyriphos Dimethoate Malathion Methyl- parathion Phorate Quinalphos Anilophos Carbaryl α-HCH β-HCH γ-HCH 10. δ-HCH Σ-HCH p, p’ DDE o, p’ DDE p, p’ DDT Σ DDT Endosulfan a Endosulfan b Endosulfan sulphate Σ Endosulfan Heptachlor Aldrin	No	No	Acephate 153.9 ppb Chlorpyriphos 3 6.6 ppb Dimethoate 7.1 ppb Malathion 15.3 ppb Methyl- parathion 2.2 ppb Quinalphos 66.3 ppb Carbaryl 81.0 ppb α-HCH 2.80 ppb β-HCH 1.56 ppb γ-HCH 10.3.46 ppb δ-HCH 77.10 ppb Σ-HCH 84.93 ppb p, p’ DDE 0.20 ppb o, p’ DDE 0.40 ppb Σ DDT 0.60 ppb Endosulfan a 1.13 ppb Endosulfan b 1.10 ppb Endosulfan sulphate 0.30 ppb Σ Endosulfan 2.53 ppb Heptachlor 1.26 ppb Aldrin…	Acephate 0.1539 mg/kg Chlorpyriphos 0.0066 mg/kg Dimethoate 0.0071 mg/kg Malathion 0.0153 mg/kg Methyl- parathion 0.0022 mg/kg Quinalphos 0.0663 mg/kg Carbaryl 0.081 mg/kg α-HCH 0.0028 mg/kg β-HCH 0.00156 mg/kg γ-HCH 0.010.3.46 mg/kg δ-HCH 0.07710 mg/kg Σ-HCH 0.08493 mg/kg p, p’ DDE 0.00020 mg/kg o, p’ DDE 0.00040 mg/kg Σ DDT 0.0006 mg/kg Endosulfan a 0.00113 mg/kg Endosulfan b 0.00110 mg/kg Endo…	Acephate 0.02 mg/kg Chlorpyriphos 0.05 mg/kg Dimethoate 0.02 mg/kg Malathion 0.05 mg/kg Methyl- parathion 0.01 mg/kg Quinalphos 0.05 mg/kg Carbaryl 0.05 mg/kg α-HCH 0.01 mg/kg β-HCH 0.01 mg/kg γ-HCH 0.01 mg/kg δ-HCH 0.01 mg/kg Σ-HCH 0.01 mg/kg p, p’ DDE 0.01 mg/kg o, p’ DDE 0.01 mg/kg Σ DDT 0.01 mg/kg Endosulfan a 0.01 mg/kg Endosulfan b 0.01 mg/kg Endosulfan sulphate 01 mg/kg Σ Endosulfan 0.01 m…	Organochlorines (0.005-0.01 ng/mg) Organophosphate (15-50 ng/mg)	Organochlorines (0.005-0.01 mg/kg) Organophosphate (0.015-0.050 mg/kg)	Not specified	Not specified	No	NA	Only honey	36 honey samples collected from colonies of Apis mellifera in apiaries and from combs of the wild honey bees A. dorsata and A. florea	Direct harvest	Once	CH	NA	NA	Yes	No	Yes
34	J.L. Bernal, M.J. del Nozal L. Torlblo J.J. Jlmenez J. Atienza	NA	High-performance liquid chromatographic determination of benomyl and carbendazim residues in apiarian samples	Journal of Chromatography A,	787	2022-02-01	129-136	1997	https://doi.org/10.1016/S0021-9673(97)00633-X	NA	NA	50	1 g	20 microl	LLE	LC-FD	NA	Spain	Europe	Non cocoa producing	Benomyl Carbendazim	No	Benomyl Carbendazim	No	Carbendazim 17.5 mg/kg	Carbendazim 17.5 mg/kg	Carbendazim 1 mg/kg	NA	NA	NA	NA	NA	NA	Honey, bees wax, larvae, bees and pollen	Honey samples from beehives	Direct harvest	Once	SH	heated in a water bath at 50°C for 15 min to reduce its viscosity	NA	Yes	Yes	No
35	María Luz Gómez-Pérez, Patricia Plaza-Bola˜nos, Roberto Romero-González, José Luis Martínez-Vidal, Antonia Garrido-Frenich.	agarrido@ual.es	Comprehensive qualitative and quantitative determination of pesticides and veterinary drugs in honey using liquid chromatography–Orbitrap high resolution mass spectrometry	Journal of Chromatography A	1248	NA	130– 138	2012	https://doi.org/10.1016/j.chroma.2012.05.088	NA	NA	26		1 mL	QuEChERS	LC-Orbitrap-MS	NA	Spain	Europe	Non cocoa producing	6- α -Methylprednisolone 2,6-dichlorobenzamide Acetamiprid Acrinathrin Alachlor Albendazole Albendazole sulfone Albendazole sulfoxide Aldicarb sulfone Aldicarb sulfoxide Ametryn Atrazine Atrazine desisopropyl Azaconazole Azaperol Azaperone Azinphos ethyl Azinphos methyl Azoxistrobin Benalaxyl Bendiocarb Benfluralin Bensulfuron methyl Bentazone Benthiavalicarb-Isopropyl Bioallethrin Bitertanol Bol…	Yes	Yes	Yes	Coumaphos 5.1 mg/kg Azoxystrobin 1.5 mg/kg Dimethoate <LOQ Thiacloprid <LOQ	Coumaphos 5.1 mg/kg Azoxystrobin 1.5 mg/kg Dimethoate <LOQ Thiacloprid <LOQ	Coumaphos 0.1 mg/kg Azoxystrobin 0.5 mg/kg Dimethoate 0.02 mg/kg Thiacloprid 0.02 mg/kg	Coumaphos detected in one same at 5.1 microg/kg Azoxystrobin detected at 1.5 micro g/kg Dimethoate and thiacloprid were detected at trace levels (less than 5 microg/kg)	Coumaphos detected in one same at 0.0051 mg/kg Azoxystrobin detected at 0.0015 mg/kg Dimethoate and thiacloprid were detected at trace levels (less than 0.005 mg/kg)	Acrinathrin 25µg/kg Jasmoline I 25µg/kg Maduramycin 25µg/kg Clethodim 25µg/kg Diphenylamine25µg/kg Penicillin G 25µg/kg Disulfoton 25µg/kg Febantel 25µg/kg Sulfadimethoxine25µg/kg Fenbufen 25µg/kg Sulfadoxin 25µg/kg Flonicamid 25µg/kg Fluroxipyr 25µg/kg Isoxsuprine 50µg/kg Boscalid 50µg/kg Chloropromacine50µg/kg Chlorpyrifos 50µg/kg Malaoxon 50µg/kg Nicotine 50µg/kg Permethrin 50µg/kg DMST 50µg/k…	Acrinathrin 25mg/kg Jasmoline I 25mg/kg Maduramycin 25mg/kg Clethodim 25mg/kg Diphenylamine25mg/kg Penicillin G 25mg/kg Disulfoton 25mg/kg Febantel 25mg/kg Sulfadimethoxine25mg/kg Fenbufen 25mg/kg Sulfadoxin 25mg/kg Flonicamid 25mg/kg Fluroxipyr 25mg/kg Isoxsuprine 50mg/kg Boscalid 50mg/kg Chloropromacine50mg/kg Chlorpyrifos 50mg/kg Malaoxon 50mg/kg Nicotine 50mg/kg Permethrin 50mg/kg DMST 50mg/k…	No	No	Only honey	Honey samples were purchased from different local markets in America, Spain	Commercial honey	Once	CH	NA	NA	Yes	No	No
36	Zenata Barganska Marek Slebioda Jacek Namiesnik	zanjarz@gmail.com	Pesticide residues levels in honey from apiaries located of Northern Poland	Food Control	31	1	196-201	2013	https://doi.org/10.1016/j.foodcont.2012.09.049	summer of 2010	summer of 2010	45	NA	1 g	QuEChERS	LC-MS/MS	NA	Poland	Europe	Non cocoa producing	Alachlor Azinphos-ethyl Azinphos-methyl Bifenthrin Carfentrazone-ethyl Chloridazon Coumaphos Diazinon Dimethoate Dimoxystrobin Fenpyroximate Haloxyfop-R-methyl Heptenophos imidacloprid Indoxacarb Methidathion Methiocarb Methomyl Omethoate Oxamyl Oxydemeton-methyl Pirimicarb Profenofos Pyrazophos Qualiafos Spinosad Temephos Thiamethoxam Triazophos	Azinphos-ethyl Azinphos-methyl Bifenthrin Coumaphos Diazinon Dimethoate Fenpyroximate Heptenophos Imidacloprid Indoxacarb Methidathion Methiocarb Methomyl Omethoate Oxamyl Oxydemeton-methyl Pirimicarb Profenofos Qualiafos Spinosad Temephos Thiamethoxam Triazophos	Alachlor Carfentrazone-ethyl Chloridazon Dimoxystrobin Haloxyfop-R-methyl Pyrazophos	No	Bifenthrin 14.5 ng/g Fenpyroximate 16.3 ng/g methidathion 25.7 ng/g Spinosad 20.6 ng/g thiamethoxam 20.2 ng/g Triazophos 20.3 ng/g Profenofos <LOQ to 17.2 ng/g.	Bifenthrin 0.014.5 mg/kg Fenpyroximate 0.0163 mg/kg methidathion 0.0257 mg/kg Spinosad 0.0206 mg/kg thiamethoxam 0.0202 mg/kg Triazophos 0.0203 mg/kg Profenofos <LOQ to 0.0172 mg/kg	Bifenthrin 0.05 mg/kg Fenpyroximate 0.05 mg/kg methidathion 0.02 mg/kg Spinosad 0.05 mg/kg thiamethoxam 0.05mg/kg Triazophos 0.05 mg/kg Profenofos 0.05 mg/kg	Alachlor (25 ng/g) Azinphos-ethyl (1.46 ng/g) Azinphos-methyl (1.26 ng/g) Bifenthrin (1.35 ng/g) Carfentrazone-ethyl (1.26 ng/g) Chloridazon (1.48 ng/g) Coumaphos (1.65 ng/g) Diazinon (1.34 ng/g) Dimethoate (1.17 ng/g) Dimoxystrobin (1.29 ng/g) Fenpyroximate (1.23 ng/g) Haloxyfop-R-methyl (1.13 ng/g) Heptenophos (0.99 ng/g) imidacloprid (1.28 ng/g) Indoxacarb (1.22 ng/g) Methidathion (1.51 ng/g) …	Alachlor (0.025 mg/kg) Azinphos-ethyl (0.00146 mg/kg) Azinphos-methyl (0.00126 mg/kg) Bifenthrin (0.00135 mg/kg) Carfentrazone-ethyl (0.00126 mg/kg) Chloridazon (0.00148 mg/kg) Coumaphos (0.00165 mg/kg) Diazinon (0.00134 mg/kg) Dimethoate (0.00117 mg/kg) Dimoxystrobin (0.00129 mg/kg) Fenpyroximate (0.00123 mg/kg) Haloxyfop-R-methyl (0.00113 mg/kg) Heptenophos (0.00099 mg/kg) imidacloprid (0.00128…	Alachlor (75 ng/g) Azinphos-ethyl ((4.39 ng/g) Azinphos-methyl (26.3 ng/g) Bifenthrin (4.05 ng/g) Carfentrazone-ethyl (3.78 ng/g) Chloridazon (4.44 ng/g) Coumaphos (4.95 ng/g) Diazinon (4.02 ng/g) Dimethoate (3.51 ng/g) Dimoxystrobin (3.87 ng/g) Fenpyroximate (3.69 ng/g) Haloxyfop-R-methyl (3.39 ng/g) Heptenophos (2.97 ng/g) imidacloprid (3.84 ng/g) Indoxacarb (3.66 ng/g) Methidathion (4.53 ng/g)…	Alachlor (0.075 mg/kg) Azinphos-ethyl (0.00439 mg/kg) Azinphos-methyl (0.0263 mg/kg) Bifenthrin (0.00405 mg/kg) Carfentrazone-ethyl (0.00378 mg/kg) Chloridazon (0.00444 mg/kg) Coumaphos (0.00495 mg/kg) Diazinon (0.00402 mg/kg) Dimethoate (0.00351 mg/kg) Dimoxystrobin (0.00387 mg/kg) Fenpyroximate (0.00369 mg/kg) Haloxyfop-R-methyl (0.00339 mg/kg) Heptenophos (0.00297 mg/kg) imidacloprid (0.00384 …	No	No	Only honey	45 honey samples from different botanical origin were provided by professional beeekepers.	Direct harvest	Summer of 2010	SH	NA	NA	Yes	Yes	No
37	Jianbo Houa, Wen Xiea, Deng Honga, Wenhua Zhanga, Fei Lib, Yan Qianc, Chao Hand,	chaohan96@hotmail.com	Simultaneous determination of ten neonicotinoid insecticides and two metabolites in honey and Royal-jelly by solid−phase extraction and liquid chromatography−tandem mass spectrometry	Food Chemistry	270	NA	204-213	2019	https://doi.org/10.1016/j.foodchem.2018.07.068	2010	2010	60	2 g	10 micro L	SPE	LC-MS/MS	NA	China	Asia	Non cocoa producing	Pymetrozine Dinotefuran Nitenpyram Thiamethoxam Flonicamid Imidacloprid Clothianidin Imidaclothiz Acetamiprid Thiacloprid 4-trifluoromethylnicotinamide N-desmethylacetamiprid	Pymetrozine Dinotefuran Nitenpyram Thiamethoxam Flonicamid Imidacloprid Clothianidin Imidaclothiz Acetamiprid Thiacloprid 4-trifluoromethylnicotinamide N-desmethylacetamiprid	No	No	Pymetrozine (1.15 μg/kg). Acetamiprid in 5 samples (1.3 μg/kg, 1.6 μg/kg, 3.4 μg/kg, 8.8 μg/kg and 14.9 μg/kg) Thiacloprid (4.7 μg/kg) Acetamiprid-N-desmethyl in 2 samples (1.0 μg/kg−1 and 0.6 μg/kg).	Pymetrozine (0.00115 mg/kg). Acetamiprid in 5 samples (0.0013 mg/kg, 0.0016 mg/kg, 0.0034 mg/kg, 0.0088 mg/kg and 0.00149 mg/kg) Thiacloprid (0.0047 mg/kg) Acetamiprid-N-desmethyl in 2 samples (0.001 mg/kg and 0.0006 mg/kg).	Pymetrozine 0.02 mg/kg Acetamiprid 0.05 mg/kg Thiacloprid 0.2 mg/kg Acetamiprid-N-desmethyl 0.05 mg/kg	Not specified	Not specified	Pymetrozine (1.0 micro g kg-1) Dinotefuran (5.0 micro g kg-1) Nitenpyram (5.0 micro g kg-1) Thiamethoxam (0.5 micro g kg-1) Flonicamid (1.0 micro g kg-1) Imidacloprid ( 2.5 micro g kg-1) Clothianidin (0.5 micro g kg-1) Imidaclothiz (2.5 micro g kg-1) Acetamiprid (0.25 micro g kg-1) Thiacloprid (1.0 micro g kg-1) 4-trifluoromethylnicotinamide (1.0 micro g kg-1) N-desmethylacetamiprid (0.25 micro g…	Pymetrozine (0.001 mg/kg) Dinotefuran (0.005 mg/kg) Nitenpyram (0.005 mg/kg) Thiamethoxam (0.0005 mg/kg) Flonicamid (0.001 mg/kg) Imidacloprid ( 0.0025 mg/kg) Clothianidin (0.0005 mg/kg) Imidaclothiz (0.0025 mg/kg) Acetamiprid (0.00025 mg/kg) Thiacloprid (0.0001 mg/kg) 4-trifluoromethylnicotinamide (1.0 mg/kg) N-desmethylacetamiprid (0.25 m/kg)	NA	No	Honey and royal jelly	60 honey and RJ samples were purchased from local factories and Supermarkets	Commercial honey	Once	CH	NA	NA	Yes	No	No
38	Malgorzata Gbylik-Sikorska, Tomasz Sniegocki, Andrzej Posyniak	malgorzata.gbylik@piwet.pulawy.pl	Determination of neonicotinoid insecticides and their metabolites in honey bee and honey by liquid chromatography tandem mass spectrometry	Journal of Chromatography B	990	NA	132-140	2015	https://doi.org/10.1016/j.jchromb.2015.03.016	NA	NA	32	5ml	5ml	SPE	LC-MS/MS	NA	Poland	Europe	Non cocoa producing	Imidacloprid Clothianidin Acetamiprid Thiametoxam Thiacloprid Nitenpyram Dinotefu-ran Iimidacloprid guanidine imidacloprid olefin Imidacloprid urea desnitro-imidacloprid hydrochloride Thiacloprid-amid Acetamiprid-N-desmethyl	Imidacloprid Clothianidin Acetamiprid Thiametoxam Thiacloprid Nitenpyram Dinotefu-ran Iimidacloprid guanidine imidacloprid olefin Imidacloprid urea desnitro-imidacloprid hydrochloride Thiacloprid-amid Acetamiprid-N-desmethyl	No	No	Clothianidin 192.8 μg/kg	Clothianidin 0.1928 mg/kg	Clothianidin 0.05 mg/kg	Acetamiprid (0.1 micro g kg−1) Acetamiprid-N-desmethyl (0.1 micro g kg−1) Clothianidin (01 micro g kg−1) Imidacloprid ( 0.1 micro g kg−1) Dinotefuran (0.1 (0.1 micro g kg−1) Iimidacloprid guanidine (0.1 (0.1 micro g kg−1) Imidacloprid urea (0.1 (0.1 micro g kg−1) Imidacloprid olefin (0.5 micro g kg−1) Desnitro-imidacloprid hydrochloride (0.5 micro g kg−1) Nitenpyram (0.1 micro g kg−1) Thiacloprid…	Acetamiprid (0.0001 mg/kg) Acetamiprid-N-desmethyl (0.0001 mg/kg) Clothianidin (0.0001 mg/kg) Imidacloprid ( 0.0001 mg/kg) Dinotefuran (0.0001 mg/kg) Iimidacloprid guanidine (0.0001 mg/kg) Imidacloprid urea (0.0001 mg/kg) Imidacloprid olefin (0.0005 mg/kg) Desnitro-imidacloprid hydrochloride (0.0005 mg/kg) Nitenpyram (0.0001 mg/kg) Thiacloprid (0.0001 mg/kg) Thiacloprid-amid (0.0005 mg/kg) Thiame…	0.1–0.5 _x0002_micro g kg−1,	0.0001–0.0005 mg/kg	No	No	Honeybee & honey	These samples were collected from hives included in the experi-ment of the oral administration of clothianidin with sugar syrupto honey bee.	Direct harvest	Once	SH	NA	NA	Yes	No	No
39	Garry Codling, Yahya Al Naggar, John P. Giesy, Albert J. Robertson	garrycodling@yahoo.co.uk	Concentrations of neonicotinoid insecticides in honey, pollen and honey bees (Apis mellifera L.) in central Saskatchewan, Canada	Chemosphere	114	NA	2321	2016	https://doi.org/10.1016/j.chemosphere.2015.10.135	late August 2013,	late August 2013,	26	50ml	5g	QuEChERS	LC-MS/MS	NA	Canada	North America	Non cocoa producing	Clothianidin Imidaclorpid Thiacloprid Thiamethoxam 1 Flonamidid Nitenpyram Imi olefin Imi 5-hydroxy Imi urea Imi-desnitro HCL 6-Chloronictonic ACID	Clothianidin Imidaclorpid Thiacloprid Thiamethoxam 1 Flonamidid Nitenpyram Imi olefin Imi 5-hydroxy Imi urea Imi-desnitro HCL 6-Chloronictonic ACID	No	No	Clothianidin 8.2 ng/kg Thiamethoxam 17.2 ng/g	Clothianidin 0.0082 mg/kgg Thiamethoxam 0.01 mg/kg	Clothianidin 0.05 mg/kg Thiamethoxam 0.05 mg/kg	Not specified	Not specified	Acetamiprid 0.1 ng/g Clothanidin 0.4 ng/g Imidacloprid 0.6 ng/g Thicloprid 2 ng/g Thiamethoxam 2 ng/g d3-clothiandin 0.5 ng/g Nitenpyram 2 ng/g d4-imidaclorpord6ng/g olefin 0.5 ng/g 5-hydroxy 1 ng/g urea 1 ng/g desnitro olefin 1 ng/g desnitro HCL 1.5 ng/g 6-chlornicotinic acid1 ng/g	Acetamiprid 0.0001 mg/kg Clothanidin 0.0004 mg/kg Imidacloprid 0.0006 mg/kg Thicloprid 0.002 mg/kg Thiamethoxam 0.0002 mg/kg d3-clothiandin 0.0005 mg/kg Nitenpyram 0.0002 mg/kg d4-imidaclorpord0.006 mg/kg olefin 0.0005 mg/kg 5-hydroxy 0.0001 mg/kg urea 0.001 mg/kg desnitro olefin 0.001 mg/kg desnitro HCL 0.0015 mg/kg 6-chlornicotinic acid0.001 mg/kg	NA	No	honey, pollen and honey bees,	samples were gathered directly from honeycombs	Direct harvest	Samples were collected in late August 2013, when flow of nectar was ending and populations of forager bees were largest	SH	NA	NA	Yes	No	No
40	Ainsley Jones and Gordon Turnbull	ainsley.jones@fera.gsi.gov.uk	Neonicotinoid concentrations in UK honey from 2013	Pest Manag Sci	72	10	1897–1900	2016	https://doi.org/10.1002/ps.4227	Early spring 2013	Early spring 2013	22		15 μL.	SPE	LC-MS/MS	NA	United Kindgon	Europe	Non cocoa producing	Imidacloprid Olefin 5-OH metabolites Clothianidin Thiamethoxam	Imidacloprid Olefin 5-OH metabolites Clothianidin Thiamethoxam	No	No	Clothianidin was detected in 16 samples at concentrations ranging from (0.01 to 0.82 μg kg−1); Thiamethoxam was detected in 14 samples at concentrations ranging from (0.03 to 0.79 μg kg−1)	Clothianidin was detected in 16 samples at concentrations ranging from (0.00001 to 0.00082mg/kg); Thiamethoxam was detected in 14 samples at concentrations ranging from (0.00003 to 0.00079 mg/kg)	Clothianidin 0.05 mg/kg Thiamethoxam 0.05 mg/kg	Imidacloprid and imidacloprid olefin (0.1 μ g kg-1); 5-OH Imidacloprid (0.06 μ g kg-1); Clothianidin (0.02 μ g kg-1 ) Thiamethoxam (0.01 μ g kg-1 )	Imidacloprid and imidacloprid olefin (0.0001 mg/kg); 5-OH Imidacloprid (0.00006 mg/kg); Clothianidin (0.00002 mg/kg) Thiamethoxam (0.00001 mg/kg)	Not specified	Not specified	No	NA	Only honey	Collected directly from range of locations	Direct harvest	Early Spring 2013	SH	NA	NA	Yes	No	No
41	CONSUELO SÁNCHEZ-BRUNETE, BEATRIZALBERO, ESTERMIGUEL, and JOSÉLUISTADEO	tadeo@inia.es	Determination of Insecticides in Honey by Matrix Solid-Phase Dispersion and Gas Chromatography with Nitrogen–Phosphorus Detection and Mass Spectrometric Confirmation	JOURNAL OF AOAC INTERNATIONAL	85	1	128–133	2002	https://doi.org/10.1093/jaoac/85.1.128	NA	NA	4 unifloral honey, one multifloral h0oney and several citrus honey,		2 L	SPE	GC-MS	NA	Spain	Europe	Non cocoa producing	Diazinon Parathion methyl Fenitrothion Pirimiphosmethyl Malathion Fenthion Chlorpyrifos Quinalphos Methidathion Ethion Azinphosmethyl coumaphos) Pirimicarb Aamitraz	Diazinon Parathion methyl Fenitrothion Pirimiphosmethyl Malathion Fenthion Chlorpyrifos Quinalphos Methidathion Ethion Azinphosmethyl coumaphos) Pirimicarb Aamitraz	No	No	ND	ND		Diazinon 8 μg/kg, Pirimicarb 7 µg/kg, Parathion methyl 8µg/kg, Fenitrothion 9µg/kg, Pirimiphos methyl 6µg/kg, Malathion 10 µg/kg, Fenthion 7 µg/kg, Chlorpyrifos 12 µg/kg, Quinalphos 7 µg/kg, Methidathion 15 µg/kg, Ethion 8 µg/kg, Azinphos methyl 10 µg/kg, Amitraz 10 µg/kg, Coumaphos 8 µg/kg,	Diazinon 0.008 mg/kg, Pirimicarb 0.007 mg/kg, Parathion methyl 0.008 mg/kg, Fenitrothion 0.009 mg/kg, Pirimiphos methyl 0.006 mg/kg, Malathion 0.010 mg/kg, Fenthion 0.007 mg/kg, Chlorpyrifos 0.012 mg/kg, Quinalphos 0.007 mg/kg, Methidathion 0.015 mg/kg, Ethion 0.008 mg/kg, Azinphos methyl 0.010 mg/kg, Amitraz 0.010 mg/kg, Coumaphos 0.008 mg/kg,	Not specified	Not specified	No	NA	Only honey	Various Spanish commercial honeys were purchased: 4 unifloral (eucalyptus, lavender, orange, and rosemary) and one multifloral. Orange honey was from the Mediterranean citrus region, eucalyptus honey from Huelva and Extremadura, and the rest from Guadalajara. Several citrus honeys were collected directly from the producers in Valencia	Commercial honey	Once	CH	Samples of different commercial honeys were heated at 45°C in a water bath to reduce their viscosity before analysis	NA	No	No	No
42	Lucia Pareja, Florencia Jes´us, Horacio Heinzen, Mar´ıa Dolores Hernando, Łukasz Rajski and Amadeo R. Fern´andez-Alba	rajskilukasz@gmail.com	Evaluation of glyphosate and AMPA in honey by water extraction followed by ion chromatography mass spectrometry. A pilot monitoring study	Analytical Methods	11	16	2123–2128	2019	https://doi.org/10.1039/C9AY00543A	NA	NA	32	NA	2 L	QuPPe	LC-MS/MS	NA	Spain	Europe	Non cocoa producing	Glyphosate AMPA	No	No	Glyphosate AMPA	Concentration levels for validation of glyphosate was 0.005 and 0.05 mg/kg and that of AMPA was 0.005, 0.020 and 0.050 mg/kg	Concentration levels for validation of glyphosate was 0.005 and 0.05 mg/kg and that of AMPA was 0.005, 0.020 and 0.050 mg/kg	Glyphosate 0.05 mg/kg AMP 0.05 mg/kg	Not specified	Not specified	Glyphosate 0.005 mg/kg AMPA 0.02 mg/ kg	Glyphosate 0.005 mg/kg AMPA 0.02 mg/ kg	NA	No	Only honey	Direct harves (16 honey samples directly taken from beehives.)t and commercial honeys( 16 commercial honey samples from Uruguay and Europe a)	Direct harvest and commercial honeys	Once	SH	NA	NA	Yes	Yes	No
43	C. Pirard, J. Widart, B.K. Nguyenb, C. Deleuze, L. Heudt, E. Haubruge, E. De Pauwa, J.-F. Focantny	jwidart@ulg.ac.be	Development and validation of a multi-residue method for pesticide determination in honey using on-column liquid–liquid extraction and liquid chromatography–tandem mass spectrometry	Journal of Chromatography A,	1152	2022-02-01	116–123	2007	https://doi.org/10.1016/j.chroma.2007.03.035	Winter 2004-2005		100 honey samples, 99 bee samples and 98 wax samples	NA	100 micro L	LLE	LC-MS/MS	NA	Belgium	Europe	Non cocoa producing	Carbofuran, Methiocarb, Pirimicarb, Dimethoate, Fipronil, Imidacloprid; Amidosulfuron, Rimsulfuron, Atrazine, Simazine, Chloroturon, Linuron, Isoxaflutole, Metosulam, Diethofencarb, Methiocarb sulfoxide and 2-Hydroxytertbutylazine	Carbofuran, Methiocarb, Pirimicarb, Dimethoate, Fipronil, Imidacloprid; : Methiocarb sulfoxide and 2-Hydroxytertbutylazine	Diethofencarb	Midosulfuron, Rimsulfuron, Atrazine, Simazine, Chloroturon, Linuron, Isoxaflutole, Metosulam	Rotenone 2 ng/g Flusilazole 0.05 ng/g Methiocarb sulfoxide 0.31 ng/g Bitertanol 0.12 ng/g Carbofuran 0.6 ng/g	Rotenone 0.002 mg/kg Flusilazole 0.00005 mg/kg Methiocarb sulfoxide 0.00031 mg/kg Bitertanol 0.00012 mg/kg Carbofuran 0.0006 mg/kg	Rotenone 0.01 mg/kg, Flusilazole 0.05 mg/kg, Methiocarb sulfoxide 0.05 mg/kg, Bitertanol 0.05 mg/kg, Carbofuran 0.05 mg/kg,	Rotenone 0.057 ng g−1, Flusilazole 0.093 ng g−1, Methiocarb sulfoxide 0.0002 ng g−1 Imidacloprid 0.069 ng g−1, Bitertanol 0.015 ng g−1, Carbofuran 0.253 ng g−1, Pirimicarb 0.053 ng g−1, Amidosulfuron 0.089 ng g−1, Atrazine 0.197 ng g−1, Chlorotoluron 0.003 Fipronil 0.011 ng g−1, Isoxaflutole 0.172 ng g−1, Linuron 0.321 ng g−1, Methiocarb 0.011 ng g−1, Rimsulfuron 0.670 ng g−1, Simazine 0.250 ng g…	Rotenone 0.000057 mg/kg, Flusilazole 0.000093 mg/kg, Methiocarb sulfoxide 0.0000002 mg/kg Imidacloprid 0.000069 mg/kg, Bitertanol 0.000015 mg/kg, Carbofuran 0.000253 mg/kg, Pirimicarb 0.000053 mg/kg, Amidosulfuron 0.000089 mg/kg, Atrazine 0.190007 mg/kg, Chlorotoluron 0.000003 mg/kg Fipronil 0.000011 mg/kg, Isoxaflutole 0.000172 mg/kg, Linuron 0.000321 mg/kg, Methiocarb 0.000011 mg/kg, Rimsulfuro…	Rotenone 0.069 ng g−1, Flusilazole 0.141 ng g−1, Methiocarb sulfoxide 0.0002 ng g−1, Imidacloprid 0.084 ng g−1, Bitertanol 0.018 ng g−1, Carbofuran 0.317 ng g−1, Pirimicarb 0.071 ng g−1, Amidosulfuron 0.108 ng g−1, Atrazine 0.275 ng g−1, Chlorotoluron 0.004 ng g−1, Fipronil 0.015 ng g−1, Isoxaflutole 0.204 ng g−1, Linuron 0.462 ng g−1, Methiocarb 0.015 ng g−1, Rimsulfuron 0.930 ng g−1, Simazine 0…	Rotenone 0.000069 mg/kg, Flusilazole 0.000141 mg/kg, Methiocarb sulfoxide 0.0000002 mg/kg, Imidacloprid 0.000084 mg/kg, Bitertanol 0.000018 mg/kg, Carbofuran 0.000317 mg/kg, Pirimicarb 0.000071 mg/kg, Amidosulfuron 0.000108 mg/kg, Atrazine 0.000275 mg/kg, Chlorotoluron 0.000004 mg/kg, Fipronil 0.000015 mg/kg, Isoxaflutole 0.000204 mg/kg, Linuron 0.000462 mg/kg, Methiocarb 0.000015 mg/kg, Rimsulfu…	No	No	honey and some wax and bee samples	100 samples collected directly from 16 beehives located in different areas in Belgium	Direct harvest	winter 2004–2005	SH	NA	NA	Yes	No	No
44	Raquel Bridi, Arturo Larena, Paula Núñez Pizarro, Ady Giordano, Gloria Montenegro	rbridi@uc.cl	LC-MS/MS analysis of neonicotinoid insecticides: Residue findings in chilean honeys	Ciencia E Agrotecnologia	42	1	51-57,	2018	http://dx.doi.org/10.1590/1413-70542018421021117	Summer months of the years 2013, 2014 and 2015.	summer months of the years 2013, 2014 and 2015.	16	NA	10 g	QuEChERS	LC-MS/MS	NA	Chile	Asia	Non cocoa producing	Acetamiprid Thiamethoxam Thiacloprid Imidacloprid	Acetamiprid Thiamethoxam Thiacloprid Imidacloprid	No	No	Acetamiprid 14-78 μg kg-1 Thiacloprid 31-63μg kg-1 Imidacloprid 7μg kg-1	Acetamiprid 0.014-70.08 mg/kg Thiacloprid 0.031-0.063 mg/kg Imidacloprid 0.007 mg/kgk	Acetamiprid 0.05 mg/kg Thiacloprid 0.2 mg/kg Imidacloprid 0.05 mg/kgk	Acetamiprid 0.34 μg kg-1 Thiamethoxam 0.11 μg kg-1 Thiacloprid 1.43 μg kg-1 Imidacloprid 0.47 μg kg-1	Acetamiprid 0.00034 mg/kg Thiamethoxam 0.00011 mg/kg Thiacloprid 0.00143 mg/kg Imidacloprid 0.00047 mg/kg	Acetamiprid 1.14 μg kg-1 Thiamethoxam 0.30 μg kg-1 Thiacloprid 4.76 μg kg-1 Imidacloprid 1.56 μg kg-1	Acetamiprid 0.00114 mg/kg Thiamethoxam 0.00030 mg/kg Thiacloprid 0.00476 mg/kg Imidacloprid 0.00156 mg/kg	No	No	Only honey	Samples were collected directly from apiaries located in Malloa	Direct harvest	Summer months of the years 2013, 2014 and 2015	Detected in only 3 samples (no fluctuations)	NA	NA	Yes	No	No
45	Jiaheng Zhang, Haixiang Gao, Bing Peng, Songqing Li, Zhiqiang Zhou	hxgao@cau.edu.cn	Comparison of the performance of conventional, temperature-controlled, and ultrasound-assisted ionic liquid dispersive liquid–liquid microextraction combined with high-performance liquid chromatography in analyzing pyrethroid pesticides in honey samples	Journal of Chromatography A,	1218	38	6621– 6629	2011	https://doi.org/10.1016/j.chroma.2011.07.102	NA	NA	3	10 g	10 _x0002_micro L	LLE	LC-MS/MS	NA	China	Asia	Non cocoa producing	Ethofenprox Tetramethrin Meperfluthrin Alpha-cypermethrin	Ethofenprox Tetramethrin Meperfluthrin Alpha-cypermethrin	No	No	ND	ND		Ethofenprox 0.38 micro g/L; Tetramethrin 0.29 micro g/L; Meperfluthrin 0.35 micro g/L; Alpha-cypermethrin 0.21 micro g/L;	Ethofenprox 0.00038 mg/kg. Tetramethrin 0.00029 mg/kg Meperfluthrin 0.00035 mg/kg, Alpha-cypermethrin 0.00021 mg/kg	Not specified	Not specified	No	NA	Only honey	Three honey samples were purchased from local supermarkets [i.e., lime tree honey (Jiamusi, Heilongjiang), Vitex honey (Shunyi, Beijing), and acacia honey (Chengde, Heibei)]	Commercial honey	Once	CH	NA	NA	No	No	No
46	Laura Sánchez-Hernándeza, Deamelys Hernández-Domíngueza, María T. Martína,María J. Nozala, Mariano Higesb, José L. Bernal Yagüea,	jlbernal@qa.uva.es	Residues of neonicotinoids and their metabolites in honey and pollen from sunflower and maize seed dressing crops	Journal of Chromatography A,	1428	NA	220–227	2016	http://dx.doi.org/10.1016/j.chroma.2015.10.066	2013	2013	4	5 g	50 ml	SPE	LC-QTOF–MS	NA	Spain	Europe	Non cocoa producing	Thiamethoxam Clothianidin Imidacloprid TM5 TM13 IM14 IM-15	Thiamethoxam Clothianidin Imidacloprid TM5 TM13 IM14 IM-15	No	No	ND (Thiamethoxam, Clothianidin & Imidacloprid)	ND	Thiamethoxam 0.05 mg/kg Clothianidin0.05 mg/kg Imidacloprid 0.05 mg/kg	Thiamethoxam (Multifloral)= 2.5 micro g/kg Thiamethoxam (Rosemary)= 3.0 micro g/kg Thiamethoxam (Forest)= 3.7 micro g/kg Thiamethoxam (Lavender)= 2.5 micro g/kg Clothianidin (Multifloral)= 2.2 micro g/kg Clothianidin (Rosemary)=2.0 micro g/kg Clothianidin (Forest)= 4.7 micro g/kg Clothianidin (Lavender)= 1.2 micro g/kg Imidacloprid (Multifloral)= 2.5 micro g/kg Imidacloprid (Rosemary)=3.0 micro g…	Thiamethoxam (Multifloral)= 0.0025 mg/kg Thiamethoxam (Rosemary)= 0.0030 mg/kg Thiamethoxam (Forest)= 0.0037 mg/kg Thiamethoxam (Lavender)= 0.0025 mg/kg Clothianidin (Multifloral)= 0.0022 mg/kg Clothianidin (Rosemary)= 0.0020 mg/kg Clothianidin (Forest)= 0.0047 mg/kg Clothianidin (Lavender)= 0.0012 mg/kg Imidacloprid (Multifloral)= 0.0025 mg/kg Imidacloprid (Rosemary)= 0.0030 mg/kg Imidacloprid (…	Thiamethoxam (Multifloral)= 8.3 micro g/kg Thiamethoxam (Rosemary)= 10.0 micro g/kg Thiamethoxam (Forest)= 12.5 micro g/kg Thiamethoxam (Lavender)= 8.3 micro g/kg Clothianidin (Multifloral)= 7.5 micro g/kg Clothianidin (Rosemary)= 6.6 micro g/kg Clothianidin (Forest)= 15.8 micro g/kg Clothianidin (Lavender)= 4.1 micro g/kg Imidacloprid (Multifloral)= 8.3 micro g/kg Imidacloprid (Rosemary)= 10.0 m…	Thiamethoxam (Multifloral)= 0.0083 mgg/kg Thiamethoxam (Rosemary)= 0.0100 mg/kg Thiamethoxam (Forest)= 0.0125 mg/kg Thiamethoxam (Lavender)= 0.0083 mg/kg Clothianidin (Multifloral)= 0.0075 mg/kgg Clothianidin (Rosemary)= 0.0066 mg/kg Clothianidin (Forest)= 0.0158 mg/kgg Clothianidin (Lavender)= 0.0041 mg/kg Imidacloprid (Multifloral)= 0.0083 mg/kg Imidacloprid (Rosemary)= 0.0100 mg/kg Imidaclopri…	No	No	Honey and pollen	Direct harvest	Direct harvest	Once	SH	NA	NA	No	No	No
47	Muhammad Aslam Farooqi1, Mansoor-ul-Hasan, Sohail Akhtar, Muhammad Arshad, Muhammad Naveed Aslam3 and Muhammad Rafay	aslam_farooqi1770@yahoo.com	Detection of Insecticide Residues in Honey of Apis dorsata F. from Southern Punjab, Pakistan	Zoological Society of Pakistan	49	5	1761-1766	2017	http://dx.doi.org/10.17582/journal.pjz/2017.49.5.1761.1766	harvesting season of honey in 2013	harvesting season of honey in 2014	16		20 µL.	SPE	HPLC-UV	NA	Pakistan	Asia	Cocoa producing	Imidacloprid Thiamethoxam Endosulfan Profenofos Spinosad Deltamethrin	Imidacloprid Thiamethoxam Endosulfan Profenofos Spinosad Deltamethrin	NA	NA	Iimidacloprid 0.55, mg/kg Endosulfan 0.26 mg/kg Deltamethrin 0.01-0.023 mg/kg	Iimidacloprid 0.012-0.055 mg/kg Endosulfan 0.007-0.026 mg/kg Deltamethrin 0.01-0.023 mg/kg	Imidacloprid 0.05 mg/kg Profenofos 0.01 mg/kg Thiamethaxam 0.01 mg/kg Endosulfan 0.01mg/kg Deltamethrin 0.03 mg/kg Spinosad 0.05 mg/kg	range of 0.005-0.055 mg/kg.	range of 0.005-0.055 mg/kg.	Not specified	Not specified	No	NA	Only honey	16 samples of multi-floral raw honey directly collected from four Districts including Multan, D.G. Khan, Layyah and Bahawalpur	Direct harvest	harvesting season of honey in 2013-14.	SH	NA	NA	Yes	Yes	No
48	Gina Tanner and Christoph Czerwenka	christoph.czerwenka@ages.at	LC-MS/MS Analysis of Neonicotinoid Insecticides in Honey: Methodology and Residue Findings in Austrian Honeys	Journal of Agricucltural and Food Chemistry	59	23	12271–12277	2011	https://doi.org/10.1021/jf202775m	2009	2009	41		25 μL	QuEChERS	LC-MS/MS	NA	Australia	Australia	Non cocoa producing	acetamiprid clothianidin dinotefuran flonicamid imidacloprid nitenpyram thiacloprid thiamethoxam acetamiprid metabolite IM 2-1 flonicamid metabolite TFNA-AM	acetamiprid clothianidin dinotefuran flonicamid imidacloprid nitenpyram thiacloprid thiamethoxam acetamiprid metabolite IM 2-1 flonicamid metabolite TFNA-AM	No	No	For flower honey (thiacloprid ranged from 5.0 to 27.4 μg/kg; acetamiprid in two samples 2.2 and 15.2 μg/kg); Forest honey thiacloprid was 2.1 mg/kg	For flower honey (thiacloprid ranged from 0.005 to 27.4 mg/kg; acetamiprid in two samples 0.0022 and 0.0152 mg/kg); Forest honey thiacloprid was 0.002.1 mg/kg	Thiacloprid 0.02 mg/kg Acetamiprid 0.05 m/kg	acetamiprid 0.6 μg/kg acetamiprid metabolite IM 2-1 0.6 μg/kg clothianidin 0.6 μg/kg dinotefuran 2 μg/kg flonicamid 2 μg/kg flonicamid metabolite TFNA-AM 2 μg/kg imidacloprid 0.6 μg/kg nitenpyram 5 μg/kg thiacloprid 0.6 μg/kg thiamethoxam 0.6 μg/kg	acetamiprid 0.0006 mg/kg acetamiprid metabolite IM 2-1 0.0006 mg/kg clothianidin 0.0006 mg/kg dinotefuran 0.002 mg/kg flonicamid 0.002 mg/kg flonicamid metabolite TFNA-AM 0.002 mg/kg imidacloprid 0.0006 mg/kg nitenpyram 0.005 mg/kg thiacloprid 0.0006 mg/kg thiamethoxam 0.0006 mg/kg	acetamiprid 2 μg/kg acetamiprid metabolite IM 2-1, 2 μg/kg clothianidin 2 μg/kg dinotefuran 5 μg/kg flonicamid 5 μg/kg flonicamid metabolite TFNA-AM 5 μg/kg imidacloprid 2 μg/kg nitenpyram 10 μg/kg thiacloprid 2 μg/kg thiamethoxam 2 μg/kg	acetamiprid 0.000 mg/kg acetamiprid metabolite IM 2-1, 0.002 mg/kg clothianidin 0.002 mg/kg dinotefuran 0.005 mg/kg flonicamid 0.005 mg/kg flonicamid metabolite TFNA-AM 0.005 mg/kg imidacloprid -0.002 mg/kg nitenpyram 0.001 mg/kg thiacloprid 0.002 mg/kg thiamethoxam 0.002 mg/kg	No	No	Only honey	41 honey samples collected in different regions of Austria in 2009, consisting of 32 flower honeys (produced from nectar of plants) and 9 forest honeys	Direct harvest	Once	SH	NA	NA	Yes	No	No
49	Weijia Zhenga, Jin-A. Parka, A.M. Abd El-Atya,b, Seong-Kwan Kima, Sang-Hyun Choa, Jeong-min Choia, Hee Yia, Soo-Min Choa, Amer Ramadanb, Ji Hoon Jeongc, Jae-Han Shimd, Ho-Chul Shina	abdelaty44@hotmail.com	Development and validation of modified QuEChERS method coupled with LC–MS/MS for simultaneous determination of cymiazole, fipronil coumaphos, fluvalinate, amitraz, and its metabolite in various types of honey and royal jelly	Journal of Chromatography B	1072	NA	60-69	2018	https://doi.org/10.1016/j.jchromb.2017.11.011	NA	NA	43	2 g	2 μL	QuEChERS	LC-MS/MS	NA	South Korea	Asia	Non cocoa producing	Cymiazole Fipronil Coumaphos Fluvalinate Amitraz 2,4-dimethylaniline	Cymiazole Fipronil Coumaphos Fluvalinate Amitraz 2,4-dimethylaniline	No	No	cymiazole 0.00363–0.00394 mg/kg.	cymiazole 0.00363–0.00394 mg/kg.	cymiazole 0.01 mg/kg.	Cymiazole 0.001 mg/kg 2,4-DMA 0.002 mg/kg Fipronil 0.0004 mg/kg Coumaphos 0.001 mg/kg Amitraz 0.0004 mg/kg Fluvalinate 0.002 mg/kg	Cymiazole 0.001 mg/kg 2,4-DMA 0.002 mg/kg Fipronil 0.0004 mg/kg Coumaphos 0.001 mg/kg Amitraz 0.0004 mg/kg Fluvalinate 0.002 mg/kg	Cymiazole 0.003 mg/kg 2,4-DMA 0.005 mg/kg Fipronil 0.001 mg/kg Coumaphos 0.003 mg/kg Amitraz 0.001 mg/kg Fluvalinate 0.005 mg/kg	Cymiazole 0.003 mg/kg 2,4-DMA 0.005 mg/kg Fipronil 0.001 mg/kg Coumaphos 0.003 mg/kg Amitraz 0.001 mg/kg Fluvalinate 0.005 mg/kg	No	No	Honey and royal jelly	43 real samples purchased from different botanical and geographical origins to evaluate its applicability (acacia honey 9; wild honey 8; chestnut honey 8;, manuka honey 8; and royal jelly 10)	Commercial honey	Once	CH	NA	NA	Yes	No	No
50	De´bora Tomasini,MaiconR.F.Sampaio,SergianeS.Caldas,JaquelineG.Buffon, Fa´ bio A.Duarte,EdneiG.Primel n	eprimelfurg@gmail.com	Simultaneous determination of pesticides and 5-hydroxymethylfurfuralin honey by themodified QuEChERS method and liquidchromatograph coupled totandem mass spectrometry	Talanta	99	NA	380–386	2012	http://dx.doi.org/10.1016/j.talanta.2012.05.068	NA	NA	10g	3	10 micro L	QuEChERS	LC-MS/MS	NA	Brazil	South America	Cocoa producing	fipronil imidacloprid thiamethoxam dimethoate carbendazim tebuconazole amitraz t-fluvalinate 5-hydroxymethylfurfural (HMF)	fipronil imidacloprid thiamethoxam dimethoate amitraz t-fluvalinate 5-hydroxymethylfurfural (HMF)	carbendazim tebuconazole	No	hydroxymethylfurfural (HMF) 12.1-51.7 mg/kg	hydroxymethylfurfural (HMF) 12.1-51.7 mg/kg	HMF 80.0 mg/kg	Amitraz 0.0016 mgkg_1 Carbendazin 0.016 mgkg_1 Dimethoate 0.016 mgkg_1 Fipronil 0.0033 mgkg_1 t-fluvalinate 0.016 mgkg_1 Imidacloprid 0.033 mgkg_1 Tebuconazole 0.0033 mgkg_1 Thiamethoxam 0.16 mgkg_1 HMF 0.33 mgkg_1	Amitraz 0.0016 mg/kg Carbendazin 0.016 mg/kg Dimethoate 0.016 mg/kg Fipronil 0.0033 mg/kg t-fluvalinate 0.016 mg/kg Imidacloprid 0.033 mg/kg Tebuconazole 0.0033 mg/kg Thiamethoxam 0.16 mg/kg HMF 0.33 mg/kg	Amitraz 0.005 mgkg_1 Carbendazin 0.05 mgkg_1 Dimethoate 0.05 mgkg_1 Fipronil 0.01 mgkg_1 t-fluvalinate 0.05 mgkg_1 Imidacloprid 0.1 mgkg_1 Tebuconazole 0.01 mgkg_1 Thiamethoxam 0.5 mgkg_1 HMF 1.0 mgkg_1	Amitraz 0.005 mg/kg Carbendazin 0.05 mg/kg Dimethoate 0.05 mg/kg Fipronil 0.01 mg/kg t-fluvalinate 0.05 mg/kg Imidacloprid 0.1 mg/kg Tebuconazole 0.01 mg/kg Thiamethoxam 0.5 mg/kg HMF 1.0 mg/kg	No	NO	Only honey	Samples were were purchased inlocalsupermarkets	Commercial honey	Once	CH	NA	NA	No	No	No
51	Irani Mukherjee	mukrj_irani@yahoo.com	Determination of Pesticide Residues in Honey Samples	Bulletin of Environmental Contamination and Toxicology	83	NA	818–821	2009	DOI 10.1007/s00128-009-9772-y	NA	NA	25	5 g	NA	LLE	LC-MS/MS	NA	India	Asia	Cocoa producing	Chlorpyrifos Endosulfan Alphamethrin Cypermethrin Fenvalerate Deltamethrin 2,4-DMA	Chlorpyrifos Endosulfan Alphamethrin Cypermethrin Fenvalerate Deltamethrin 2,4-DMA	No	No	Chlorpyrifos 0.05 mg/kg a-Endosulfan- 0.17 mg/kg b-Endosulfan 0.22 mg/kg Endosulfan sulfate 0.11 mg/kg Alphamethrin 0.07 mg/kg Cypermethrin 0.005 mg/kg Fenvalerate 0.01 mg/kg	Chlorpyrifos 0.05 mg/kg a-Endosulfan- 0.17 mg/kg b-Endosulfan 0.22 mg/kg Endosulfan sulfate 0.11 mg/kg Alphamethrin 0.07 mg/kg Cypermethrin 0.005 mg/kg Fenvalerate 0.01 mg/kg	Chlorpyrifos 0.05 mg/kg a-Endosulfan- 0.01 mg/kg b-Endosulfan 0.01 mg/kg Endosulfan sulfate 0.01mg/kg Alphamethrin 0.05 mg/kg Cypermethrin 0.05 mg/kg Fenvalerate 0.05 mg/kg	Chlorpyrifos 0.001 micro g/kg a-Endosulfan- 0.o1 micro g/kg b-Endosulfan 0.01 micro g/kg Endosulfan sulfate 0.05 micro g/kg k-Cyhalothrin 0.01 micro g/kg Alphamethrin 0.01 micro g/kg Cypermethrin 0.01 micro g/kg Fenvalerate 0.05 micro g/kh	Chlorpyrifos 0.000001 mg/kg a-Endosulfan- 0.00001 mg/kg b-Endosulfan 0.00001 mg/kg Endosulfan sulfate 0.00005 mg/kg k-Cyhalothrin 0.00001 mg/kg Alphamethrin 0.00001 mg/kg Cypermethrin 0.00001 mg/kg Fenvalerate 0.00005 mg/kg	Chlorpyrifos 0.05 micro g/kg a-Endosulfan- 0.5 micro g/kg b-Endosulfan 0.5 micro g/kg Endosulfan sulfate 1.0 micro g/kg k-Cyhalothrin 0.5 micro g/kg Alphamethrin 0.5 micro gkg Cypermethrin 0.5 micro g/kg Fenvalerate 1.0 micro g/kg	Chlorpyrifos 0.00005 mg/kg a-Endosulfan- 0.5000 mg/kg b-Endosulfan 0.0005 mg/kg Endosulfan sulfate 1.0 mg/kg k-Cyhalothrin 0.0005 mg/kgg Alphamethrin 0.0005 mg/kg Cypermethrin 0.0005 mg/kg Fenvalerate 0.001 mg/kg	No	No	only honey	Honey samples of different brands were collected from local markets of Delhi	Commercial honey	Once	SH	NA	NA	Yes	No	No
52	Mojtaba Shamsipur, Najmeh Yazdanfar, Mahnaz Ghambarian	mshamsipur@yahoo.com	Combination of solid-phase extraction with dispersive liquid–liquid microextraction followed by GC–MS for determination of pesticide residues from water, milk, honey and fruit juice	Food Chemistry	204	NA	289-297	2016	http://dx.doi.org/10.1016/j.foodchem.2016.02.090	NA	NA	NA	20	1 micro L	SPE-DLLM	GC-MS	NA	Iran	Asia	Non cocoa producing	Dichlorovos Diazinone Fenitrothion Malathion Phosalone Profenophos Ethion Primicarb Carbaryl Metalaxyl DDT Aldrin Bromopropylate Tetradifon Dimethoxybenzamide Deltametrin Fenvalarate Permethrin Fenpropathrin	Dichlorovos Diazinone Fenitrothion Malathion Phosalone Profenophos Ethion Primicarb Carbaryl DDT Aldrin Bromopropylate Tetradifon Dimethoxybenzamide Deltametrin Fenvalarate Permethrin Fenpropathrin	Metalaxyl	No	Aldrin 0.01 mg/kg Phosalone 0.77 ng/g Permethrin 0.29 ng/g Dimethylbenzamide 0.63 ng/g	Aldrin 0.00108 mg/kg Phosalone 0.00077 mg/kg Permethrin mg/kg Dimethylbenzamide 0.00063 mg/kg	Aldrin 0.01 mg/kg Phosalone 0.01 mg/kg Permethrin 0.01 mg/kg Dimethylbenzamide	Dichlorovos 0.5 ng/g Carbaryl 1 ng/g Diazinone 0.05 ng/g Primicarb 1 ng/g Metalaxyl1 ng/g Fenitrothion 0.5 ng/g Malathion 0.5 ng/g Aldrin 1 ng/g Profenophos 0.5 ng/g Ethion 0.5 ng/g DDT 1 mg/g Bromopropylate 0.5 Fenpropathrin 1 ng/g Tetradifon 0.5 ng.g Phosalone 1 ng/g Permethrin 1 ng/g Dimethoxybenzamide 0.5 ng/g Deltametrin 1 ng/g Fenvalarate 1 ng/g	Dichlorovos 0.0005 mg/kg Carbaryl 0.001 mg/kg Diazinone 0.00005 mg/kg Primicarb 0.001 mg/kg Metalaxyl 0.001 mg/kg Fenitrothion 0.0005 mg/kg Malathion 0.0005 mg/kg Aldrin 0.001 mg/kg Profenophos 0.0005 mg/kg Ethion 0.0005 mg/kg DDT 0.001 mg/kg Bromopropylate 0.005 mg/kg Fenpropathrin 0.001 mg/kg Tetradifon 0.0005 mg/kg Phosalone 0.001 mg/kg Permethrin 0.001 mg/kg Dimethoxybenzamide 0.0005 mg/kg De…	Not specified	Not specified	No	NA	Water, milk, honey and fruit juice	Collected from a garden	Direct harvest	Once	SH	NA	NA	Yes	No	No
53	Débora Santos Silva Bezerra, Marcell Mendes Santos Silva, Pedro Henrique Viana de Carvalho, Adriano Aquino e Sandro Navickiene	sandnavi@ufs.br	MSPD procedure combined with GC-MS for the determination of procymidone, bifenthrin, malathion and pirimicarb in honey	Quim. Nova	33	6	1348-1351	2010	10.1590/S0100-40422010000600024	November 2007.	November 2007.	4	between 300 and 500 g,	1 μL	SPE	GC-MS	NA	Brazil	South America	Cocoa producing	Bifenthrin Pirimicarb Malathion Procymidone	Bifenthrin Pirimicarb Malathion Procymidone	No	No	ND	ND		Pirimicarb 0.02 mg kg-1 Malathion 0.03 mg kg-1 Procymidone 0.08 mg kg-1 Bifenthrin 0.04 mg kg-1	Pirimicarb 0.02 mg/kg Malathion 0.03 mg/kg Procymidone 0.08 mg/kg Bifenthrin 0.04 mg/kg	Pirimicarb 0.07 mg kg-1 Malathion 0.11 mg kg-1 Procymidone 0.25 mg kg-1 Bifenthrin 0.08 mg kg-1	Pirimicarb 0.07 mg/kg Malathion 0.11 mg/kg Procymidone 0.25 mg/kg Bifenthrin 0.08 mg/kg	Yes	Yes	Only honey	The honey samples were taken from hives at the Tapipi Apiary located in the city of Santo Amaro das Brotas	Direct harvest	Once	SH	NA	NA	No	No	No
54	Shiming Song, Cuifang Zhang, Zhaojie Chen, Fengmei He, Jie Wei, Huihua Tan, Xuesheng Li	lxsnngx@163.com	Simultaneous determination of neonicotinoid insecticides and insect growth regulators residues in honey using LC–MS/MS with anion exchanger-disposable pipette extraction	Journal of Chromatography A	1557	NA	51-61	2018	https://doi.org/10.1016/j.chroma.2018.05.003	2017	2017	30		2 μL	QuEChERS	LC-MS/MS	NA	China	Asia	Non cocoa producing	Dinotefuran Acetamiprid Clothianidin Thiacloprid Imidaclothiz Nitenpyram Thiamethoxam Imidacloprid Cyromazine Fenxoycarb Buprofezin Methoxyfenozide Triflumuron Tebufenozide chromafenozide RH 5849	Dinotefuran Acetamiprid Clothianidin Thiacloprid Imidaclothiz Nitenpyram Thiamethoxam Imidacloprid Cyromazine Fenxoycarb Buprofezin Methoxyfenozide Triflumuron Tebufenozide chromafenozide RH 5849	No	No	Thiamethoxam (11–120 µg/kg) Acetamiprid (28–68µg/kg), Imidacloprid (28–72 µg/kg) Thiacloprid (24–42 µg/kg) Clothianidin (32–113µg/kg) Nitenpyram (13–41 µg/kg) Dinotefuran (24–102 µg/kg) Imidaclothiz (41–112 µg/kg) Cyromazine 9-100 µg/kg Fenxoycarb 12-20 µg/kg Buprofezin 16-89 µg/kg Methoxyfenozide 17-28 µg/kg Triflumuron 16-106 µg/kg	Thiamethoxam (0.011–0.120 mg/kg) Acetamiprid (0.028–0.068 mg/kg), Imidacloprid (0.028–0.072 mg/kg) Thiacloprid (0.024–0.042 mg/kg) Clothianidin (0.032–0.0113 mg/kg) Nitenpyram (0.013–0.041 mg/kg) Dinotefuran (0.024–0.102 mg//kg) Imidaclothiz (0.041–0.112 mg/kg) Cyromazine 0.009-0.1 mg/kg Fenxoycarb 0.012-0.02 mg/kg Buprofezin 0.016-0.089 mg/kg Methoxyfenozide 0.01 mg/kg Triflumuron 0.016-0.106 mg…	Thiamethoxam 0.05 mg/kg Acetamiprid 0.05 mg/kG Imidacloprid 0.05 mg/kg Thiacloprid 0.2 mg/kg Clothianidin 0.05 mg/kg Nitenpyram 0.01 mg/kg Dinotefuran 0.01 mg/kg Imidaclothiz 0.05 mg/kg Cyromazine 0.05 mg/kg Fenxoycarb 0.05 mg/kg Buprofezin 0.05 mg/kg Methoxyfenozide 0.017-0.028 mg/kg Triflumuron 0.01 mg/kg	Dinotefuran 1.5 micro g/kg Acetamiprid 0.3 micro g/kg Clothianidin 3 micro g/kg Thiacloprid 1.5 micro g/kg Imidachloprid 1.5 micro g/kg Imidaclothiz 3 micro g/kg Nitenpyram 3 micro g/kg Thiamethoxam 1.5 micro g/kg Cyromazine 0.3 micro g/kg RH 5849 0.3 micro g/kg Tebufenozide 0.3 micro g/kg Fenxoycarb 1.5 micro g/kg Buprofezin 0.3 micro g/kg Methoxyfenozide 0.3 micro g/kg Triflumuron 3 micro g/kg …	Dinotefuran 0.0015 mg/kg Acetamiprid 0.0003 mig/kg Clothianidin 0.003 mg/kg Thiacloprid 0.0015 mg/kg Imidachloprid 0.0015 mg/kg Imidaclothiz 0.003 mg/kg Nitenpyram 0.003 mg/kg Thiamethoxam 0.0015 mg/kg Cyromazine 0.0003 mg/kg RH 5849 0.0003 mig/kg Tebufenozide 0.0003 mig/kg Fenxoycarb 0.005 mg/kg Buprofezin 0.0003 mg/kg Methoxyfenozide 0.0003 mg/kg Triflumuron 0.003 mg/kg Chromafenozide 0.0003 mg…	Dinotefuran 5 micro g/kg Acetamiprid 1 micro g/kg Clothianidin 10 micro g/kg Thiacloprid 5 micro g/kg Imidachloprid 5 micro g/kg Imidaclothiz 10 micro g/kg Nitenpyram 10 micro g/kg Thiamethoxam 5 micro g/kg Cyromazine 1 micro g/kg RH 5849 86 1 micro g/kg Tebufenozide 1 micro g/kg Fenxoycarb 5 micro g/kg Buprofezin 1 micro g/kg Methoxyfenozide 1 micro g/kg Triflumuron 10 micro g/kg Chromafenozide …	Dinotefuran 0.005 mg/kg Acetamiprid 0.001 mg/kg Clothianidin 0.0010 mg/kg Thiacloprid 0.005 mg/kg Imidachloprid 0.005 mg/kg Imidaclothiz 0.0010 mg/kg Nitenpyram 0.0010 mg/kg Thiamethoxam 0.005 mg/kg Cyromazine 0.001 mg/kg RH 5849 86 0.001 mg/kg Tebufenozide 0.001 mg/kg Fenxoycarb 0.005 mg/kg Buprofezin 0.001 mg/kg Methoxyfenozide 0.001 mg/kg Triflumuron 0.01 mg/kg Chromafenozide 0.001 mg/kg	No	No	Only honey	Honey samples were collected from different areas in China from honey manufacturer in 2017	Direct harvest	Once	SH	NA	NA	Yes	No	No
55	Takayuki Nakajima, Yumi Tsuruoka, Maki Kanda, Hiroshi Hayashi, Tsuneo Hashimoto, Youko Matsushima, Souichi Yoshikawa, Chieko Nagano, Yuki Okutomi and Ichiro Takano	Takayuki_1_Nakajima@member.metro.tokyo.jp	Determination and surveillance of nine acaricides and one metabolite in honey by liquid chromatography-tandem mass spectrometry	Food Additives & Contaminants: Part A,	32	7	1099–1104	2015	http://dx.doi.org/10.1080/19440049.2015.1050460	NA	NA	250		2 µl.	SPE	LC-MS/MS	NA	Japan	Asia	Non cocoa producing	Amitraz N-2,4-dimethylphenyl-N-methylformamidine (DMPF) Etoxazole Fenpyroximate Fipronil Hexythiazox Propargite Pyridaben Spirodiclofen	Amitraz N-2,4-dimethylphenyl-N-methylformamidine (DMPF) Etoxazole Fenpyroximate Fipronil Hexythiazox Propargite Pyridaben Spirodiclofen	No	No	Amitraz < 20 μg/kg Propargite < 1 μg/kg	Amitraz < 0.02 mg/kg Propargite < 0.001 mg/kg	Amitraz 0.2 mg/kg Propargite 0.05 mg/kg	NA	NA	1 μg kg−1 for all analytes.	0.001 mg/kg for all analytes.	NA	No	Only honey	The samples used for the survey were purchased from several supermarkets in Tokyo. Twenty-six samples were of domestic origin; 224 samples were from foreign countries: Argentina, Australia, Brazil, Bulgaria, Canada, China, France, Germany, Greece, Guatemala, Hungary, India, Italy, Mexico, Myanmar, New Zealand, Portugal, Spain, Switzerland, Taiwan, Turkey, the UK, the United States, and mixtures o…	Commercial honey	Once	CH	NA	NA	Yes	No	No
56	Gevany Paulino de Pinho a, Antônio Augusto Neves, Maria Eliana Lopes Ribeiro de Queiroz, Flaviano Oliveira Silvério	gevanypp@yahoo.com.br	Optimization of the liquid–liquid extraction method and low temperature purification (LLE–LTP) for pesticide residue analysis in honey samples by gas chromatography	Food Control	21	10	1307-1311	2010	https://doi.org/10.1016/j.foodcont.2010.03.006	NA	NA	11		1 µL.	LLE	GC-MS/MS	NA	Brazil	South America	Cocoa producing	Chlorpyrifos k-cyhalothrin Cypermethrin Deltamethrin	Chlorpyrifos k-cyhalothrin	No	No	Chlorpyrifos 0.1 mg/kg k-cyhalothrin 0.22 mg/kg	Chlorpyrifos 0.1 mg/kg k-cyhalothrin 0.22 mg/kg	Chlorpyrifos 0.01 mg/kg k-Cyhalothrin 0.05 mg/kg Cypermethrin 0.05 mg/kg Deltamethrin 0.05 mg/kg	Chlorpyrifos 0.014 micro g/g k-Cyhalothrin 0.016 micro g/g Cypermethrin 0.016 micro g/g Deltamethrin 0.016 micro g/g	Chlorpyrifos 0.014 mg/kg k-Cyhalothrin 0.016 mg/kg Cypermethrin 0.016 mg/kg Deltamethrin 0.016 mg/kg	Chlorpyrifos 0.028 micro g/g k-Cyhalothrin 0.031 micro g/g Cypermethrin 0.033 micro g/g Deltamethrin 0.032 micro g/g	Chlorpyrifos 0.028 mg/kg k-Cyhalothrin 0.031 mg/kg Cypermethrin 0.033 mgk/g Deltamethrin 0.032 mg/kg	No	No	Only honey	11 samples of honey produced in the state of Minas Gerais, Brazil.	Direct harvest	Once	SH	heated to 50 °C in water bath to reduce viscosity	NA	Yes	No	No
57	Huixiao Duo, Xiaofeng Lu, Shuai Wang, Licheng Wang, Yong Guo and Xiaojing Liang	wanglc@licp.cas.cn	Synthesis of magnetic metal–organic framework composites, Fe3O4-NH2@ MOF-235, for the magnetic solid-phase extraction of benzoylurea insecticides from honey, fruit juice and tap water samples†	New J. Chem.,	43	32	12563--12569	2019	https://doi.org/10.1039/C9NJ01988J	NA	NA	NA	10g	20.0 micro L	MSPE	LC-MS/MS	NA	China	Asia	Non cocoa producing	Flufenoxuron Chlorbenzuron Teflubenzuron Diflubenzuron Triflumuron	Flufenoxuron Chlorbenzuron Teflubenzuron Diflubenzuron Triflumuron	No	No	ND	ND		flufenoxuron 0.5 µg/L chlorbenzuron 0.25 µg/L teflubenzuron 0.5 µg/L diflubenzuron 0.25 µg/L triflumuron 0.25 µg/L	flufenoxuron 0.0005 mg/kg chlorbenzuron 0.00025 mg/kg teflubenzuron 0.0005 mg/kg diflubenzuron 0.00025 mg/kg triflumuron 0.00025 mg/kg	Not specified	Not specified	No	NA	honey, fruit juice and tap wate	The juice and honey samples were bought from the same local market (Lanzhou, Gansu).	Commercial honey	Once	CH	To reduce the viscosity of the honey sample, 10.0 g of the honey sample was diluted with ultrapure water to 100.0 mL to form a homogeneous solution.	NA	No	No	No
58	Thomas S. Thompson, Johan P. van den Heever and Renata E. Limanowka	tom.thompson@gov.ab.ca	Determination of glyphosate, AMPA, and glufosinate in honey by online solid-phase extraction-liquid chromatography-tandem mass spectrometry	FOOD ADDITIVES & CONTAMINANTS: PART A	36	3	434–446	2019	https://doi.org/10.1080/19440049.2019.1577993	NA	NA	200		50 µL.	SPE	LC-MS/MS	NA	Canada	North America	Non cocoa producing	Glyphosate AMPA Glufosinate	NA	NA	Glyphosate AMPA Glufosinate	Glyphosate 49.8 μg kg−1 AMPA 50.1 μg kg−1 Glufosinate 33.0 μg kg−1	Glyphosate 0.0498 mg/kg AMPA 0.0501 mg/kg Glufosinate 0.033 mg/kg	Glyphosate 0.05 mg/kg AMPA 0.05 mg/kg Glufosinate 0.05 mg/kg	1 μg kg−1	0.0001 mg/kg	1 μg kg−1	0.0001 mg/kg	No	No	Only honey	Two hundred randomly chosen honey samples, which were submitted to our laboratory	Direct harvest	Once	SH	NA	NA	Yes	No	No
59	M. COSSU and M.C. ALAMANNI	m.cossu@uniss.it	Monitoring of pyrethroid residues in Sardinian honey by solid phase extraction and high-performance liquid chromatography	Ital. J. Food Sci.	15	4	541-551.	2003	From the journal Italian Journal of Food Science (Italy) ISSN : 1120-1770	2000	2001	74		20 micro L	SPE	HPLC-UV	NA	Italy	Europe	Non cocoa producing	Fenpropathrin Cyfluthrin Deltamethrin Permethrin	Fenpropathrin Cyfluthrin Deltamethrin Permethrin	No	No	25.0 – 500.0 µg/l	0.025 – 0.500 mg/kgl	Fenpropathrin 0.01 mg/kg Cyfluthrin 0.05 mg/kg Deltamethrin 0.05 mg/kg Permethrin 1 mg/kg	Fenpropathrin 1.6 micro g/kg Cyfluthrin 0.4 micro g/kg Cyfluthrin 0.8 micro g/kg Deltamethrin 0.2 micro g/kg Permethrin 0.4 micro g/kg Permethrin 1.5 micro g/kg	Fenpropathrin 0.0016 mg/kg Cyfluthrin 0.0004 mg/kg Cyfluthrin 0.0008 mg/kg Deltamethrin 0.0002 mg/kg Permethrin 0.0004 mg/kg Permethrin 0.0015 mg/kg	Fenpropathrin 5.2 micro g/kg Cyfluthrin 1.3 micro g/kg Cyfluthrin 2.8 micro g/kg Deltamethrin 0.6 micro g/kg Permethrin 1.4 micro g/kg Permethrin 5.1 micro g/kg	Fenpropathrin 0.0052 mg/kg Cyfluthrin 0.0013 mg/kg Cyfluthrin 0.0028 mg/kg Deltamethrin 0.0006 mg/kg Permethrin 0.0014 mg/kg Permethrin 0.0051 mg/kg	No	No	Only honey	The samples were purchased from beekeepers and local markets	Commercial honey	Once	CH	NA	NA	Yes	No	No
60	EHOUMAN JB OHOUEU, IRITIE BRUNO, EBOUA N. WANDAN, ERIC F. ELLEINGAND & DEMBELE ARDJOUMAN	NA	Contamination of bee products by pesticides in Cote D’Ivoire	IMPACT: International Journal of Research in Applied, Natural and Social Sciences (IMPACT: IJRANSS)	5	11	99-110	2017	ISSN (P): 2347-4580; ISSN (E): 2321-8851	NA	NA	160 honey samples, 160 wax samples and 160 pollen samples	150 g	10 μl	LLE	GC-MS	NA	Côte d’Ivoire	Africa	Cocoa producing	Profenofos Acetamiprid Cypermethrin Deltamethrin Lambdacyhalothrin Chlorpyriphos Imidacloprid Carbendazim Metalaxyl Copper oxide Dimetomorph Copper oxychloride Isoxaflutole Atrazine 2.4-D salt Glyphosate Carbofuran Carbosulfan	Profenofos, Acetamiprid Cypermethrin Deltamethrin Chlorpyriphos Imidacloprid Carbosulfan Lambda-cyhalothrin Carbofuran	Copper oxychloride Copper oxide, Metalaxyl Carbendazim Dimetomorp	2.4-D salt Atrazine Glyphosate Glyphosate	Atrazine 0.00045 mg/kg Cypermethrin 0.004575 mg/kg Chlorpyriphos 0.00165 mg/kg Metalaxyl 0.0009 mg/kg Profenofos 0.000795 mg/kg	Atrazine 0.00045 mg/kg Cypermethrin 0.004575 mg/kg Chlorpyriphos 0.00165 mg/kg Metalaxyl 0.0009 mg/kg Profenofos 0.000795 mg/kg	Atrazine 0.2 mg/kg Cypermethrin 0.05 mg/kg Chlorpyriphos 0.05 mg/kg Metalaxyl 0.05 mg/kg Profenofos 0.05 mg/kg	Atrazine 6 (μg/kg) Chlorpyrifos 4 (μg/kg) Cypermethrin 3.8 (μg/kg) Metalaxyl 10 (μg/kg) Profenofos 9 (μg/kg)	Atrazine 0.006 mg/kg Chlorpyrifos 0.004 mg/kg Cypermethrin 0.0038 mg/kg Metalaxyl 0.001 mg/kg Profenofos 0.009 mg/kg	Atrazine 20 (μg/kg) Chlorpyrifos 15 (μg/kg) Cypermethrin 93.3 (μg/kg) Metalaxyl 26 (μg/kg) Profenofos 20 (μg/kg)	Atrazine 0.02 mg/kg Chlorpyrifos 0.015 mg/kg Cypermethrin 0.0933 mg/kg Metalaxyl 0.026 mg/kg Profenofos 0.020 mg/kg	No	No	honey, pollen and wax	Samples of bee products were collected directly from beekeepers in the cotton and cocoa producing regions of the north and the center of Côte D'Ivoire	Direct harvest	Once	SH	NA	NA	Yes	Yes	No
61	Alaa Kamel	kamel.alaa@epa.gov	Refined Methodology for the Determination of Neonicotinoid Pesticides and Their Metabolites in Honey Bees and Bee Products by Liquid Chromatography-Tandem Mass Spectrometry (LC-MS/MS)†	Journal of Agriculture and Food Chemistry	58	10	5926–5931	2010	https://doi.org/10.1021/jf904120n	NA	NA	15		5 µL	QuEChERS	LC-MS/MS	NA	USA	North America	Non cocoa producing	13C-d3-imidacloprid 5-hydroxy Clothianidin Desnitro olefin Dinotefuran Dinotefuran DN phosphate Iimidacloprid olefin Imidacloprid Imidacloprid urea Thiamethoxam Fesnitro 6-chloronicotinic acid	13C-d3-imidacloprid 5-hydroxy Clothianidin Desnitro olefin Dinotefuran Dinotefuran DN phosphate Iimidacloprid olefin Imidacloprid Imidacloprid urea Thiamethoxam Fesnitro 6-chloronicotinic acid	No	No	Not stated	Not stated	Imidacloprid 0.05 mg/kg Imidacloprid olefin 00.05 mg/kg 5-hydroxy Imidacloprid urea 00.05 mg/kg Desnitro olefin 00.05 mg/kg desnitro HCl 0. 00.05 mg/kg 6-chloronicotinic acid Dinotefuran 0.01 mg/kg; dinotefuran DN phosphate 0.01 mg/kg; Thiamethoxam 0.05 mg/kg; Clothianidin 0.05 mg/kg	Imidacloprid 0.2 ng/g; imidacloprid olefin 3.6 ng/g; imidacloprid, 5-hydroxy 2.4 ng/g; imidacloprid urea 0.2 ng/g; imidacloprid, desnitro olefin 0.2 ng/g; imidacloprid, desnitro HCl 0.2 ng/g; 6-chloronicotinic acid 15 ng/g; dinotefuran 0.2 ng/g; dinotefuran UF 1 ng/g; dinotefuran DN phosphate 2 ng/g; thiamethoxam 0.2 ng/g; clothianidin 1.2 ng/g	Imidacloprid 0.0002 mg/kg; imidacloprid olefin 0.0036 mg/kg; imidacloprid, 5-hydroxy 0.0024 ng/g; imidacloprid urea 0.0002 mg.kg; imidacloprid, desnitro olefin 0.0002 mg/kg; imidacloprid, desnitro HCl 0.0002 mg/kg; 6-chloronicotinic acid 0.015 mg/kg; dinotefuran 0.0002 mg/kg; dinotefuran UF 1 ng/g; dinotefuran DN phosphate 0.002 mg/kg; thiamethoxam 0.0002 mg/kg; clothianidin 0.0012 mg/kg	The LOQ is therefore equivalent to 3.33 times the LOD	The LOQ is therefore equivalent to 3.33 times the LOD	No	No	honey and bee pollen	Direct harvest (Honeybees obtained from bee hives unexposed to pesticide within a perimeter of 5 miles ) and commercial honeys (Honey and bee pollen samples were collected from organically grown farms purchased from a local store)	Direct harvest and commercial honeys	Once	SH	NA	NA	Yes	No	No
62	Otmar Zoller, Peter Rhyn, Heinz Rupp, Jürg A. Zarn & Christoph Geiser	otmar.zoller@blv.admin.ch	Glyphosate residues in Swiss market foods: monitoring and risk evaluation	Food Additives & Contaminants: Part B	11	2	83-91.	2018	https://doi.org/10.1080/19393210.2017.1419509	NA	NA	16 honey samples		10 µL.	SPE	LC-MS/MS	NA	Switzerland	Europe	Non cocoa producing	Glyphosate AMPA	No	No	Glyphosate AMPA	Concentration of glyphosate 0.0046 mg/kg; Concentration of AMPA 0.0025 mg/kg	Glyphosate 0.005 mg/kg AMPA 0.005 mg/kg	0.05 mg/kg	Glyphosate 0.0003 mg/kg AMPA 0.001 mg/kg	Glyphosate 0.0003 mg/kg AMPA 0.001 mg/kg	Glyphosate 0.001 mg/kg AMPA 0.0025 mg/kg	Glyphosate 0.001 mg/kg AMPA 0.0025 mg/kg	No	No	Honey, beer, wine, mineral water, milk, fruit juice, baby food, potatoes & vegetables, eggs, meat & fish, pulses, oilseeds & vegetable oil, pseudo cereals, breakfast cereals, durum wheat, pastry & snacks, bread, flour and baking mixtures, other cereal products	All samples were bought in retail stores	Commercial honey	Once	CH	NA	NA	Yes	No	No
63	Marisol Juan-Borrás, Eva Domenech, Isabel Escriche	iescrich@tal.upv.es	Mixture-risk-assessment of pesticide residues in retail polyfloral honey	Food Control	67	NA	127-134.	2016	https://doi.org/10.1016/j.foodcont.2016.02.051	NA	NA	22		5 µL.	QuEChERS	LC-MS/MS	Estimated daily intake (EDI); Hazard quotient (HQ) & Evaluation of hazard index (HI)	Spain	Europe	Non cocoa producing	Chlorfenvinphos Coumaphos Chlorpiryphos-methyl Chlorpiryphos Tau-fluvalinate Amitraz Imidacloprid Acetamiprid Cyproconazole Tebuconazole 2,4-DMA Simazine 2,4-DMF	Amitraz Coumaphos Chlorfenvinphos Tau-fluvalinate Acetamiprid Simazine Chlorpyriphos Imidacloprid	Cyproconazole Tebuconazole	2,4-DMA Simazine 2,4-DMF	Amitraz 12.4 µg/kg Coumaphos 4 µg/kg Chlorfenvinphos 1.8 µg/kg Tau-fluvalinate 1.3 µg/kg Acetamiprid of 2.9 µg/kg Simazine 1.3 µg/kg Chlorpyriphos 1.3 µg/kg Imidacloprid 2 µg/kg	Amitraz 0.0124 mg/kg Coumaphos 0.004 mg/kg Chlorfenvinphos 0.0018 mg/kg Tau-fluvalinate 0.0013 mg/kg Acetamiprid of 0.0029 mg/kg Simazine 0.0013 mg/kg Chlorpyriphos 0.0013 mg/kg Imidacloprid 0.002 mg/kg	Amitraz 0.2 mg/kg Coumaphos 1 mg/kg Chlorfenvinphos 0.01 mg/kg Tau-fluvalinate 0.05 mg/kg Acetamiprid 0.05 mg/kg Simazine 0.01 mg/kg Chlorpyriphos 0.01 mg/kg Chlorpyriphos-methyl 0.01 mg/kg Cyproconazole 0.05 mg/kg Imidacloprid 0.05 mg/kg	1μg/kg.	0.001 mg/kg	3 μg/kg	0.003 mg/kg	No	No	Honey and pollen	The honey samples were purchased from supermarket own-brands and well-known brand honeys which represented all retails sales across Spain from different outlets.	Commercial honey	Once	CH	NA	NA	Yes	No	No
64	Nancy Ostiguy & Brian Eitzer	nxo3@psu.edu	Overwintered brood comb honey: colony exposure to pesticide residues	Journal of Apicultural Research	53	3	413-421	2014	https://doi.org/10.3896/IBRA.1.53.3.10	Fall 2007	Spring 2008	38		1 μL	QuEChERS	LC-MS/MS	NA	USA	North America	Non cocoa producing	140 different pesticide residues	coumaphos, fluvalinate, dimethoate, dichlorobenzene and thymo	Yes	atrazine, bentazon	Coumaphos in extracted honey ranged 0.5 to 16 μg/kg; Coumaphos in honey from brood area 1.1 to 280 μg/kg; Fluvalinate in honey from brood area ranged 3.2 to 26 μg/kg; Dimethoate in extracted honey 11 μg/kg; Dimethoate from brood area 23 μg/kg; Atrazine in honey from brood area 1.6 μg/kg; Bentazon in honey from brood area 25 μg/kg; Boscalid in honey from brood area 2.3 μg/kg	Coumaphos in extracted honey ranged 0.0005 to 0.016 mg/kg; Coumaphos in honey from brood area 0.0011 to 0.280 mg/kg; Fluvalinate in honey from brood area ranged 0.0032 to 0.026 mg/kg; Dimethoate in extracted honey 0.011 mg/kg; Dimethoate from brood area 0.023 mg/kg; Atrazine in honey from brood area 0.0016 mg/kg; Bentazon in honey from brood area 0.025 mg/kg; Boscalid in honey from brood area 0.0…	Coumaphos 0.1mg/kg Fluvalinate 0.5 mgkg Dimethoate 0.02 mg/kg Atrazine 0.02 mg/kg Bentazon 0.01 mg/kg Boscalid 0.05 mgkg	Coumaphos 0.4 μg/kg Fluvalinate 1 μg/kg Dimethoate 1 μg/kg Atrazine 1 μg/kg Bentazon 1 μg/kg Boscalid 1 μg/kg	Coumaphos 0.0004 mg/kg Fluvalinate 0.001 mg/kg Dimethoate 0.001 mg/kg Atrazine 0.001 mg/kg Bentazon 0.001 mg/kg Boscalid 0.001 mgkg	NA	NA	No	NA	Only honey	Letters were sent to all State beekeeping associations in the USA requesting samples of honey from each beekeeper	Direct harvest	Once	CH	NA	NA	Yes	No	No
65	C. Blasco, G. Font and Y. Picó	yolanda.pico@uv.es	Solid-phase microextraction-liquid chromatography-mass spectrometry applied to the analysis of insecticides in honey	Food Additives and Contaminants	25	1	1464–5122	2008	https://doi.org/10.1080/02652030701424529	NA	NA	26		20 μL	SPE	LC-MS	NA	Spain	Europe	Non cocoa producing	bromophos ethyl, chlorpyrifos methyl chlorpyrifos ethyl diazinon fonofos phenthoate phosalone pirimiphos methyl profenofos temephos pyrazophos fenoxycarb	bromophos ethyl, chlorpyrifos methyl chlorpyrifos ethyl diazinon fonofos phenthoate phosalone pirimiphos methyl profenofos temephos fenoxycarb	pyrazophos	Yes	Concentration of Temephos in orange blossom honey 7.2 ng/g Concentration of fonofos in orange blossom honey 15 ng/g Concentration of Pyrazophos in orange blossom honey 6. 1.2 ng/g Concentration of Diazinon in Rosemary honey 17.2 ng/g Concentration of Diazinon in lemon honey 12.4 ng/g Concentration of Pirimiphos ethyl in Lemon honey 19 ng/g Concentration of Bromophos in Lavander honey 11.5 ng/g	Concentration of Temephos in orange blossom honey 0.007.2 mg/kg Concentration of fonofos in orange blossom honey 0.015 mg/kg Concentration of Pyrazophos in orange blossom honey 0.006.2 mg/kg Concentration of Diazinon in Rosemary honey 0.0172 mg/kg Concentration of Diazinon in lemon honey 0.012.4 mg/kg Concentration of Pirimiphos ethyl in Lemon honey 0.019 mg/kg Concentration of Bromophos in Lavan…	Enoxycarb 0.01 mg/kg Phenthoate 0.01 mg/kg Fonofos 0.01 mg/kg Diazinon 0.01 mg/kg Phosalone 0.2 mg/kg Pyrazophos 0.05 mg/kg Chlorpyrifos methyl 0.05 mg/kg Profenofos 0.05 mg/kg Pirimiphos ethyl 0.01 mg/kg Temephos 0.01 mg/kg Bromophos ethyl 0.01 mg/kg Chlorpyrifos ethyl 0.01 mg/kg	enoxycarb 0.03 μg/g Phenthoate 0.007 μg/g FonoFos 0.003 μg/g Diazinon 0.004 μg/g Phosalone 0.07 μg/g Pyrazophos 0.001 μg/g Chlorpyrifos methyl 0.1 μg/g Profenofos 0.02 0.05 μg/g Pirimiphos ethyl 0.003 μg/g Temephos 0.001 μg/g Bromophos ethyl 0.003 μg/g Chlorpyrifos ethyl 0.003 μg/g	enoxycarb 0.03 mg/kg Phenthoate 0.007 mg/kg FonoFos 0.003 mg/kg Diazinon 0.004 mg/kg Phosalone 0.07 mg/kg Pyrazophos 0.001 mg/kg Chlorpyrifos methyl 0.1 mg/kg Profenofos 0.02 0.05 mg/kg Pirimiphos ethyl 0.003 mg/kg Temephos 0.001 mg/kg Bromophos ethyl 0.003 mg/kg Chlorpyrifos ethyl 0.003 mg/kg	Enoxycarb 0.1 μg/g Phenthoate 0.02 μg/g Fonofos 0.01 μg/g Diazinon 0.01 μg/g Phosalone 0.2 μg/g Pyrazophos 0.005 μg/g Chlorpyrifos methyl 0.5 μg/g Profenofos 0.05 μg/g Pirimiphos ethyl 0.01 μg/g Temephos 0.005 μg/g Bromophos ethyl 0.01 μg/g Chlorpyrifos ethyl 0.01 μg/g	Enoxycarb 0.1 mg/kg Phenthoate 0.02 mg/kg Fonofos 0.01 mg/kg Diazinon 0.01 mg/kg Phosalone 0.2 mg/kg Pyrazophos 0.005 mg/kg Chlorpyrifos methyl 0.5 mg/kg Profenofos 0.05 mg/kg Pirimiphos ethyl 0.01 mg/kg Temephos 0.005 mg/kg Bromophos ethyl 0.01 mg/kg Chlorpyrifos ethyl 0.01 mg/kg	No	No	Only honey	honey samples were taken from local markets of Valencia	Commercial honey	Once	CH	NA	NA	Yes	No	No
66	María Luz Gómez-Pérez, Roberto Romero-González, José Luis Martínez Vidal, Antonia Garrido Frenich	agarrido@ual.es	Identification of transformation products of pesticides and veterinary drugs in food and related matrices: Use of retrospective analysis	Journal of Chromatography A	1389	NA	13-138	2015	http://dx.doi.org/10.1016/j.chroma.2015.02.052	NA	NA	31 samples belonging to different matrices (honey,meat, feed, ginkgo, soya, green tea and royal jelly)	NA	10 µL	QuEChERS	LC-Orbitrap-MS	NA	Spain	Europe	Non cocoa producing	Acetamiprid Aflatoxin B1 Alachlor Azoxystrobin Bendiocarb Carbendazim Carbosulfan Chlorpyrifos Erythromycin Etofenprox Etridiazole Imidacloprid Kresoxim-Methyl Metamitron Paclobutrazol Propachlor	Acetamiprid Aflatoxin B1 Alachlor Bendiocarb Carbendazim Carbosulfan Chlorpyrifos Erythromycin Etofenprox Imidacloprid Kresoxim-Methyl Paclobutrazol	Etridiazole Azoxystrobin	Metamitron Propachlor	Not stated	Not stated		Not specified	Not specified	Not specified	Not specified	NA	NA	honey,meat, feed, ginkgo, soya, green tea and royal jelly	Not specified	NA	Once	Not indicated	NA	NA	Yes	No	No
67	Jitlada Vichapong, RodjanaBurakham, SupalaxSrijaranai	jitlada_v@hotmail.com, jitlada.v@msu.ac.th	In-coupled syringe assisted octanol–water partition microextraction coupled withhigh-performance liquid chromatography for simultaneous determination of neonicotinoid insecticide residues in honey	Talanta	139	NA	21-26	2015	http://dx.doi.org/10.1016/j.talanta.2015.02.033	NA	NA	NA	NA	20 micro L	ICSAO-WPM	LC-MS	NA	Thailand	Asia	Cocoa producing	Dinotefuran Nitenpyram Thiamethoxam Clothianidin Imidacloprid Acetamiprid Thiacloprid	Dinotefuran Nitenpyram Thiamethoxam Clothianidin Imidacloprid Acetamiprid Thiacloprid	No	No	ND	ND	Dinotefuran 0.01 mg/kg Nitenpyram 0.05 mg/kg Thiamethoxam 0.05 mg/kg Clothianidin 0.05 mg.kg Imidacloprid 0.05 mg/kg Acetamiprid 0.05 mg/kg Thiacloprid 0.02 mg/kg	Dinotefuran 0.5 ng/mL Nitenpyram 0.5 ng/mL Thiamethoxam 0.3 ng/mL Clothianidin 0.25 ng/mL Imidacloprid 0.30 ng/mL Acetamiprid 0.25 ng/mL Thiacloprid 0.25 ng/Ml	Dinotefuran 0.0005 mg/kg Nitenpyram 0.0005 mg/kg Thiamethoxam 0.0003 mg/kg Clothianidin 0.00025 mg.kg Imidacloprid 0.00030 mg/kg Acetamiprid 0.00025 mg/kg Thiacloprid 0.00025 mg/kg	Dinotefuran 2.0 ng/mL Nitenpyram 2.0 ng/mL Thiamethoxam 1.0 ng/mL Clothianidin 0.8 ng/mL Imidacloprid 1.00 ng/mL Acetamiprid 0.8 ng/mL Thiacloprid 0.8 ng/mL	Dinotefuran 0.002 mg/kg Nitenpyram 0.002 mg/kg Thiamethoxam 0.001 mg/kg Clothianidin 0.008 mg/kg Imidacloprid 0.001 mg/kg Acetamiprid 0.0008 mg/kg Thiacloprid 0.0008 mg/kg	No	No	Only honey	Honey samples were purchases from a supermarket in the Mahasarakham province, north-eastern of Thailand.	Commercial honey	Once	CH	NA	NA	No	No	No
68	Ming Zhanga, Juan Hea, Yanzheng Shena, Weiye Hea, Yuanyuan Lia, Dongxin Zhaoa, Shusheng Zhang	juanhe@haut.edu.cn	Application of pseudo-template molecularly imprinted polymers by atom transfer radical polymerization to the solid-phase extraction of pyrethroids	Talanta	178	NA	1011–1016	2018	http://dx.doi.org/10.1016/j.talanta.2017.08.100	NA	NA	6	NA	NA	SPE	GC-MS	NA	China	Asia	Non cocoa producing	Pentachloronitrobenzene Dursban Bifenthrin Fenpropathrin Permethrin Cypermethrin Fenvalerate	Pentachloronitrobenzene Dursban Bifenthrin Fenpropathrin Permethrin Cypermethrin Fenvalerate	No	No	Only one sample contains cypermethrin at the concentration of 8.6 µg L	Cypermethrin 0.0086 mg/kg	Cypermethrin 0.05 mg/kg	Pentachloronitrobenzene 0.003 μg mL−1 Dursban 0.005 μg mL−1 Bifenthrin 0.011 μg mL−1 Fenpropathrin 0.013 μg mL−1 Permethrin 0.009 μg mL−1 Cypermethrin 0.009 μg mL−1 Fenvalerate 0.015 μg mL−1	Pentachloronitrobenzene 0.000003 mg/kg Dursban 0.000005 mg/kg Bifenthrin 0.000011 mg/kg Fenpropathrin 0.000013 mg/kg Permethrin 0.000009 mg/kg Cypermethrin 0.000009 mg/kg Fenvalerate 0.000015 mg/kg	Pentachloronitrobenzene 0.011 μg mL−1 Dursban 0.017 μg mL−1 Bifenthrin 0.035 μg mL−1 Fenpropathrin 0.037 μg mL−1 Permethrin 0.025 μg mL−1 Cypermethrin 0.025 μg mL−1 Fenvalerate 0.046 μg mL−1	Pentachloronitrobenzene 0.000011 mg/kg Dursban 0.000017 mg/kg Bifenthrin 0.000035 mg/kg Fenpropathrin 0.000037 mg/kg Permethrin 0.000025 mg/kg Cypermethrin 0.000025 mg/kg Fenvalerate 0.000046 mg/kg	No	No	Only honey	Honey samples were purchased from three companies in the local supermarket	Commercial honey	Once	CH	NA	NA	Yes	No	No
69	Patrícia Amaral Souza Tette, Fabiano Aurélio da Silva Oliveira, Elba Nathália Corrêa Pereira, Gilsara Silva, Maria Beatriz de Abreu Glória, Christian Fernandes	cfernandes@farmacia.ufmg.br	Multiclass method for pesticides quantification in honey by means of modified QuEChERS and UHPLC–MS/MS	Food Chemistry	211	NA	130–139	2016	http://dx.doi.org/10.1016/j.foodchem.2016.05.036	NA	NA	100		5 micro L	QuEChERS	LC-MS/MS	NA	Brazil	South America	Cocoa producing	Azoxystrobin Benalaxyl Bitertanol Carbendazim Cyazofamid Cyproconazole Cyprodinil Fenarimol Fenhexamid Fenpropimorph Fluquinconazole Flusilazole Difenoconazole Dimethomorph Flutriafol Hexaconazole Imazalil Metalaxyl Monocrotophos Myclobutanil Nuarimol Paclobutrazol Pencycuron Pirazophos Pyraclostrobin Pyrimethanil Pyroquilone Tebuconazole Metconazole Triadimefon Triadimenol Triforin Tricyclazole …	Acetamiprid Thiacloprid Chlorpyrifos-methyl Chlorthiophos Diazinon Disulfoton sulfone Ethoprophos Etrinphos Fenamiphos Fenamiphos sulfone Fenamiphos sulfoxide Ethion Fosthiazate Cadusafos Azinphos ethyl Azinphos methyl Malathion Methidathion Mevinphos Omethoate Paraoxon-ethyl Phenthoate Phosphamidon Phosmet Pirimiphos-ethyl Pirimiphos-methyl Profenofos Propaquizafop Quinalphos Temephos Trichlorfo…	Azoxystrobin Benalaxyl Bitertanol Carbendazim Cyazofamid Cyproconazole Cyprodinil Fenarimol Fenhexamid Fenpropimorph Fluquinconazole Flusilazole Difenoconazole Dimethomorph Flutriafol Hexaconazole Imazalil Metalaxyl Monocrotophos Myclobutanil Nuarimol Paclobutrazol Pencycuron Pirazophos Pyraclostrobin Pyrimethanil Pyroquilone Tebuconazole Metconazole Triadimefon Triadimenol Triforin Tricyclazole …	Alachlor Cinidon-ethyl Cyhalofop butyl Desmedipham Diuron Ametryn Ethofumesate Fluazifop p-butyl Isoproturon Linuron Metazachlor Monolinuron Methoxifenozide Penconazole Pendimethalin Picolinafen Pyriftalid Quinoclamine Quizalofop-P-ethyl	Trichlorfon 0.029 mg/kg	Trichlorfon was 0.029 mg/kg	Trichlorfon was 0.01 mg/kg	0.005 mg/kg	0.005 mg/kg	0.010 mg/kg (except for 3-hydroxy carbofuran, acetamipride, cyproconazole, chlorbufam, ethoprophos, fenhexamid, fentoate, fluquinconazole, penconazole, pyraclofos and propham, which had a LOQ of 0.025 mg/kg)	0.010 mg/kg (except for 3-hydroxy carbofuran, acetamipride, cyproconazole, chlorbufam, ethoprophos, fenhexamid, fentoate, fluquinconazole, penconazole, pyraclofos and propham, which had a LOQ of 0.025 mg/kg)	No	No	Only honey	Honey samples were purchased from consumer stores or provided by honey producers or cooperatives	Commercial honey	Once	CH	NA	NA	Yes	Yes	No
70	Silvia Valverde, María Ibáñez, José L. Bernala, María J. Nozal, Félix Hernández, José Bernal	jose.bernal@qa.uva.es	Development and validation of ultra high performance-liquid chromatography –tandem mass spectrometry based methods for the determination of neonicotinoid insecticides in honey	Food Chemistry	266	NA	215–222	2018	https://doi.org/10.1016/j.foodchem.2018.06.004		28	1–10 g		5 µL	SPE	GC-ECD + GC-MS	NA	Spain	Europe	Non cocoa producing	Dinotefuran Nitenpyram Thiamethoxam Clothianidin Imidacloprid Acetamiprid Thiacloprid	Dinotefuran Nitenpyram Thiamethoxam Clothianidin Imidacloprid Acetamiprid Thiacloprid	No	No	TMX was 0.3–144 µg/kg using QqQ, TMX was 141 µg/kg using QTOF; CLO was 45 µg/kg; Concentration of (Dinotefuran, Nitenpyram, Imidacloprid Acetamiprid & Thiacloprid) was < 0.6 µg/kg	TMX was 0.0003–0.144 mg/kg using QqQ, TMX was 0.141 mg/kg using QTOF; CLO was 0.045 mg/kg; Concentration of (Dinotefuran, Nitenpyram, Imidacloprid Acetamiprid & Thiacloprid) was < 0.0006 mg/kg	Dinotefuran 0.01 mg/kg Nitenpyram 0.01 mg/kg imidacloprid 0.05 mg/kg Acetamiprid 0.05mg/kg Thiacloprid 0.2 mg/kg	LOD of multifloral honey QuEChERS QTOF (0.1-0.6, µg/kg); LOD of multifloral honey QuEChERS QqQ (0.01-0.1 , µg/kg); LOD of rosemary honey QuEChERS QTOF (0.4-1.8, µg/kg); LOD of rosemary honey QuEChERS QqQ (0.01-0.2 µg/kg); LOD of heather honey SPE Procedure QTOF (0.7-2.0 µg/kg) LOD of heather honey SPE Procedure QTOF (0.02-0.2 µg/kg)	LOD of multifloral honey QuEChERS QTOF (0.0001-0.0006 mf/kg); LOD of multifloral honey QuEChERS QqQ (0.00001-0.0001 mg/kg); LOD of rosemary honey QuEChERS QTOF (0.0004-0.0018 mg/kg); LOD of rosemary honey QuEChERS QqQ (0.00001-0.0002 mg/kg); LOD of heather honey SPE Procedure QTOF (0.0007-0.0020 mg/kg) LOD of heather honey SPE Procedure QTOF (0.00002-0.0002 mg/kg)	LOQ of multifloral honey QuEChERS QTOF (0.3-2.2 µg/kg); LOQ of multifloral honey QuEChERS QqQ (0.03 – 0.5 , µg/kg); LOQ of rosemary honey QuEChERS QTOF (1.5-4.4, µg/kg); LOQ of rosemary honey QuEChERS QqQ (0.04 – 0.6 , µg/kg); LOQ of heather honey SPE Procedure QTOF (2.3-6.8, µg/kg) LOQ of heather honey SPE Procedure QTOF (0.04 to 0.8 µg/kg)	LOQ of multifloral honey QuEChERS QTOF (0.0003-0.0022 mg/kg); LOQ of multifloral honey QuEChERS QqQ (0.00003 – 0.0005 mg/kg); LOQ of rosemary honey QuEChERS QTOF (0.0015-0.0044 mg/kg); LOQ of rosemary honey QuEChERS QqQ (0.00004 – 0.0006 mg/kg); LOQ of heather honey SPE Procedure QTOF (0.0023-0.0068, mg/kg) LOQ of heather honey SPE Procedure QTOF (0.04 to 0.0008 mg/kg)	No	No	Only honey	18 commercial honey samples from three different botanical origins	Direct harvest	Once	SH	NA	NA	Yes	No	No
71	Yavuz Kursad Das Æ Sezai Kaya	ykd58@hotmail.com	Organophosphorus Insecticide Residues in Honey Produced in Turkey	Bull Environ Contam Toxicol	83	NA	378–383	2009	10.1007/s00128-009-9778-5	2004	2004	275		5 µL	SPE	GC-ECD	NA	Turkey	Europe	Non cocoa producing	Dichlorvos Trichlorphon Dimethoate Diazinon Parathion-methyl, Chlorpyrifos-methyl Malathion Chlorpyrifos Parathionethyl Chlorfenvinphos Methidathion Ethion Tetradifon Phosalone Coumaphos	Dichlorvos Trichlorphon Dimethoate Diazinon Parathion-methyl, Chlorpyrifos-methyl Malathion Chlorpyrifos Parathionethyl Chlorfenvinphos Methidathion Ethion Tetradifon Phosalone Coumaphos	No	No	ND	ND		Dichlorvos 3.60 ng/g Parathion-ethyl 1.20 ng/g Trichlorphon 9.35 ng/g Chlorfenvinphos 0.70 ng/g Dimethoate 9.55 ng/g Methidathion 2.55 ng/g Diazinon 1.80 ng/g Ethion 0.45 ng/g Parathion-methyl 1.15 ng/g Tetradifon 0.35 ng/g Chlorpyrifos-methyl 0.35 ng/g Phosalone 4.10 ng/g Malathion 7.10 ng/g Coumaphos 1.60 ng/g Chlorpyrifos 0.25 ng/g	Dichlorvos 0.00360 mg/kg Parathion-ethyl 0.00120 mg/kg Trichlorphon 0.00935 mg/kg Chlorfenvinphos 0.00070 mg/kg Dimethoate 0.00955 mg/kg Methidathion 0.00255 mg/kg Diazinon 0.00180 mg/kg Ethion 0.00045 mg/kg Parathion-methyl 0.00115 mg/kg Tetradifon 0.00035 mg/kg Chlorpyrifos-methyl 0.00035 mg/kg Phosalone 0.00410 mg/kg Malathion 0.00710 mg/kg Coumaphos 0.00160 mg/kg Chlorpyrifos 0.00025 mg/kg	Dichlorvos12.10 ng/g Parathion-ethyl 4.00 ng/g Trichlorphon 31.05 ng/g Chlorfenvinphos 2.35 ng/g Dimethoate 31.80 ng/g Methidathion 8.45 ng/g Diazinon 6.10 ng/g Ethion 1.45 ng/g Parathion-methyl 3.80 ng/g Tetradifon 1.20 ng/g Chlorpyrifos-methyl 1.20 ng/g Phosalone 13.70 ng/g Malathion 23.70 ng/g Coumaphos 5.25 ng/g Chlorpyrifos 0.75 ng/	Dichlorvos 0.01210 mg/kg Parathion-ethyl 0.004 mg/kg Trichlorphon 0.03105 mg/kg Chlorfenvinphos 0.00235 kg/kg Dimethoate o.03180 mg/kg Methidathion 0.00845 mg/kg Diazinon 0.00610 mg/kg Ethion 0.00145 mg/kg Parathion-methyl 0.00380 mg/kg Tetradifon 0.00120 mg/kg Chlorpyrifos-methyl 0.00120 mg/kg Phosalone 0.01370 mg/kg Malathion 0.02370 mg/kg Coumaphos 0.00525 mg/kg Chlorpyrifos 0.00075 mg/kg	No	No	Only honey	Honey samples which were collected from 33 different cities in Turkey	Direct harvest	Once	SH	NA	NA	No	No	No
72	Luca Maria Chiesaa, Giuseppe Federico Labellaa, Sara Panseria, Domenico Brittib, Fabrizio Galbiatic, Roberto Villaa and Francesco Ariolia	sara.panseri@unimi.it	Accelerated solvent extraction by using an ‘in-line’ clean-up approach for multiresidue analysis of pesticides in organic honey	FOOD ADDITIVES & CONTAMINANTS: PART A,	34	5	809–818	2017	https://doi.org/10.1080/19440049.2017.1292558	NA	NA	45	NA	1 µl	QuEChERS + ASE	GC-MS/MS	NA	Italy	Europe	Non cocoa producing	Acrinathrin Bifenthrin Cyfluthrin isomer Cyfluthrin isomer 1 Cyfluthrin isomer 2 Cyhalothrin-R Cyhalothrin-S Cypermethrin isomer 1 Cypermethrin isomer 2 Cypermethrin isomer 3 Cypermethrin isomer 4 Deltamethrin Fenpropathrin Permethrin isomer 1 Permethrin isomer 2 Bromopropylate Buprofezin Chlorfenvinphos Chlorfenvinphos-isomer Chlorpyrifos-methyl Diazinon Dichlorvos Dimethoate Ethion Ethoprop (Et…	Acrinathrin Bifenthrin Cyfluthrin isomer Cyfluthrin isomer 1 Cyfluthrin isomer 2 Cyhalothrin-R Cyhalothrin-S Cypermethrin isomer 1 Cypermethrin isomer 2 Cypermethrin isomer 3 Cypermethrin isomer 4 Deltamethrin Fenpropathrin Permethrin isomer 1 Permethrin isomer 2 Bromopropylate Buprofezin Chlorfenvinphos Chlorfenvinphos-isomer Chlorpyrifos-methyl Diazinon Dichlorvos Dimethoate Ethion Ethoprop (Et…	Quinoxyfen Triadimefon Tebuconazole Boscalid Vinclozolin Chlorothalonil Iprodione		Concentration of boscalid, diazinon and chlorpyrifos-methyl in organic honey samples in Germany were 10.67, 1.14 and 389.50 ng/g respectively. Concentration of boscalid and diazinon in organic honey samples in south Italy were 6.68 and 5.44 ng/g respectively. Concentration of boscalid in organic honey samples in north Italy was 1.15 ng/g respectively.	Concentration of boscalid, diazinon and chlorpyrifos-methyl in organic honey samples in Germany were 0.01067, 0.00114 and 0.38950 mg/kg respectively. Concentration of boscalid and diazinon in organic honey samples in south Italy were 0.00668 and 0.00544 mg/kg respectively. Concentration of boscalid in organic honey samples in north Italy was 0.00115mg/kg respectively.	Boscalid 0.05 mg/kg Diazinon 0.01 mg/kg Chlorpyrifos-methyl 0.05 mg/kg	NA	NA	Average LOQs using ASE was 7 ng/g and that of QuEChERS was 22 ng/g	Average LOQs using ASE was 0.007 mg/kg and that of QuEChERS was 0.022 mg/kg	NA	No	Only honey	10 orange blossom honey samples taken from a German beekeeper and 35 organic honey samples also taken from Italian beekeepers from two different Italian regions, Calabria, south Italy (15 samples), where intensive citrus orchards are present, and Trentino-Alto Adige, north Italy (20 samples), where the geographical area is characterised by intensive apple orchards	Direct harvest	Not stated	SH	NA	NA	Yes	No	No
73	Mir-Michael Mousavi, Fardin Javanmardi, Hashem Andishmand, Mojtaba Momeni, and Mansour Mahmoudpourb,	mansour69.mah@gmail.com	Vortex and Ultrasound-Assisted Surfactant-Enhanced Emulsification Microextraction for the Determination of Pesticide Residues in Honey Using Gas Chromatography–Mass Spectrometry	Journal of Analytical Chemistry,	75	9	1153–1161	2020	10.1134/s1061934820090142	Summer of 2015	Summer of 2015	45		1 µL	V–UASEEME	GC-MS	NA	Iran	Asia	Non cocoa producing	Azinphos-ethyl Bifenthrin Chloridazon Diazinon Fenpyroximate Imidacloprid Indoxacarb Methiocarb Pirimicarb Spinosad A Thiamethoxam	Azinphos-ethyl Bifenthrin Diazinon Fenpyroximate Imidacloprid Indoxacarb Methiocarb Pirimicarb Thiamethoxam	No	Chloridazon	Azinphos-ethyl 22.4 ng/g Bifenthrin 17.2 ng/g Chloridazon 11.3 ng/g Diazinon 16.2 ng/g Fenpyroximate 15.4 ng/g Imidacloprid 25.6 ng/g Indoxacarb 13.6 ng/g Methiocarb 17.9 ng/g Pirimicarb 21.4 ng/g Thiamethoxam 18.3 ng/g	Azinphos-ethyl 0.0224 mg/kg Bifenthrin 0.0172 mg/kg Chloridazon 0.0113 mg/kg Diazinon 0.0162 mg/kg Fenpyroximate 0.0154 mg/kg Imidacloprid 0.0256 mg/kg Indoxacarb 0.0136 mg/kg Methiocarb 0.0179 mg/kg Pirimicarb 0.0214 mg/kg Thiamethoxam 0.0183 mg/kg	Azinphos-ethyl 0.05 mg/kg Bifenthrin 0.05mg/kg Chloridazon 0.01mg/kg Diazinon 0.01 mg/kg Fenpyroximate 0.01 mg/kg Imidacloprid 0.05 mg/kg Indoxacarb 0.05 /kg Methiocarb 0.01 mg/kg Pirimicarb 0.01 mg/kg Thiamethoxam 0.05 mg/kg	Azinphos-ethyl 0.03 ng/g Bifenthrin 0.03 ng/g Chloridazon 0.06 ng/g Diazinon 0.09 ng/g Fenpyroximate 0.13 ng/g Imidacloprid 0.13 ng/g Indoxacarb 0.18 ng/g Methiocarb 0.24 ng/g Pirimicarb 0.3 ng/g Spinosad A 0.7 ng/g Thiamethoxam 0.9 ng/g	Azinphos-ethyl 0.00003 mg/kg Bifenthrin 0.00003 mg/kg Chloridazon 0.00006 mg/kg Diazinon 0.00009 mg/kg Fenpyroximate 0.00013 mg/kg Imidacloprid 0.00013 mg/kg Indoxacarb 0.00018 mg/kg Methiocarb 0.00024 mg/kg Pirimicarb 0.0003 mg/kg Spinosad A 0.0007 mg/kg Thiamethoxam 0.0009 mg/kg	Azinphos-ethyl 0.1 ng/g Bifenthrin 0.1 ng/g Chloridazon 0.2 ng/g Diazinon 0.3 ng/g Fenpyroximate 0.4 ng/g Imidacloprid 0.4 ng/g Indoxacarb 0.6 ng/g Methiocarb 0.8 ng/g Pirimicarb 1.0 ng/g Spinosad A 2.0 ng/g Thiamethoxam 3.0 ng/g	Azinphos-ethyl 0.0001 mg/kg Bifenthrin 0.0001 mg/kg Chloridazon 0.0002 mg/kg Diazinon 0.0003 mg/kg Fenpyroximate 0.0004 mg/kg Imidacloprid 0.0004 mg/kg Indoxacarb 0.0006 mg/kg Methiocarb 0.0008 mg/kg Pirimicarb 0.0010 mg/kg Spinosad A 0.002 mg/kg Thiamethoxam 0.003 mg/kg	No	No	Only honey	A total of 45 honey samples of different floral sources were obtained from local retail in Eastern Azerbaijan Province of Iran during the summer of 201	Direct harvest	Summer of 2015	SH	NA	NA	Yes	Yes	No
74	João Raul Belinato, Jonathan J. Grandy, Abir Khaled, Paola Alejandra Ortiz Suarez, Janusz Pawliszyn	janusz@uwaterloo.ca	Overcoming matrix effects in the analysis of pyrethroids in honey by a fully automated direct immersion solid-phase microextraction method using a matrix-compatible fibe	Food Chemistry	340	NA	128127	2021	https://doi.org/10.1016/j.foodchem.2020.128127	NA	NA	5	NA	NA	SPE	GC-MS/MS	NA	Canada	North America	Non cocoa producing	Bioallethrin Fenpropathrin λ-Cyhalothrin Cyphenothrin Cyfluthrin Fenvalerate Esfenvalerate Deltamethrin	Bioallethrin Fenpropathrin λ-Cyhalothrin Cyphenothrin Cyfluthrin Fenvalerate Esfenvalerate Deltamethrin	No	No	Only Bioallethrin and Cyfluthrin detected but could not be quantified	Only Bioallethrin and Cyfluthrin detected but could not be quantified	Bioallethrin (not specified) Fenpropathrin (not specified) λ-Cyhalothrin 0.05 mg/kg Cyphenothrin (not specified) Cyfluthrin 0.05 mg/kg Fenvalerate 0.05 mg/kg Esfenvalerate 0.05 mg/kg Deltamethrin 0.05 mg/kg	NA	NA	Bioallethrin 0.1 ng/g Fenpropathrin 10 ng/g λ-Cyhalothrin 0.1 ng/g Cyphenothrin 10 ng/g Cyfluthrin 0.1 ng/g Fenvalerate 0.1 ng/g Esfenvalerate 0.1 ng/g Deltamethrin 0.1 ng/g	Bioallethrin 0.0001 mg/kg Fenpropathrin 0.010 mg/kg λ-Cyhalothrin 0.0001 mg/kg Cyphenothrin 0.010 mg/kg Cyfluthrin 0.0001 mg/kg Fenvalerate 0.0001 mg/kg Esfenvalerate 0.0001 mg/kg Deltamethrin 0.0001 mg/kg	No	No	Only honey	Organic honey samples were obtained from a local market	Commercial honey	Once	CH	NA	NA	Yes	No	No
75	Debora Tomasini, Maicon R. F. Sampaio, Liziane V. Cardoso, Sergiane S. Caldas and Ednei G. Primel	eprimelfurg@gmail.com	Comparison of dispersive liquid–liquid microextraction and the modifie QuEChERS method for the determination of fipronil in honey by high performance liquid chromatography with diode-array detection	Analytical Methods	3	8	1893-1900.	2011	https://doi.org/10.1039/C1AY05221G	NA	NA	2		20 micro L for both the DLLME and the modified QuEChERS;	QuEChERS+DLLME	LC-DAD	NA	Brazil	South America	Cocoa producing	Fipronil	Fipronil	No	No	ND	ND		NA	NA	The limits of quantification for fipronil were 0.03 mg/kg in the DLLME, and 0.6 mg/kg in the QuEChERS.	The limits of quantification for fipronil were 0.03 mg/kg in the DLLME, and 0.6 mg/kg in the QuEChERS.	NA	No for DLME, Yes for QuEChERS	Only honey	Direct harvest (Samples from the eucalyptus flower free from traces of fipronil ere received from organic beekeepers )and commercial honeys (Samples from different flowers and from different regions in the south of Brazil were purchased from local supermarkets)	Direct harvest and commercial honeys	Once	SH	NA	NA	Yes	No	No
76	Yumi Ohba, Takayuki Nakajima, Maki Kanda, Hiroshi Hayashi, Youko Matsushima, Yukiko Nakagawa, Hiroshi Koike, Chieko Nagano, Kotaro Sekimura, Kenji Otsuka, Takeo Sasamoto and Tsuneo Hashimoto	Yumi_Ooba@member.metro.tokyo.jp	Simultaneous determination of nine acaricides and two metabolites in comb honey by LC/MS/MS	FOOD ADDITIVES & CONTAMINANTS: PART A	35	12	2375–2386	2018	https://doi.org/10.1080/19440049.2018.1539252	NA	NA	41 samples (10 comb honey and 31 honey samples)	NA	3 μl,	QuEChERS	LC-MS/MS	NA	Japan	Asia	Non cocoa producing	Amitraz Coumaphos Etoxazole Fenpyroximate Fipronil Hexythiazox Propargite Pyridaben Spirodiclofen DMPF Spirodiclofen M1	Amitraz Coumaphos Etoxazole Fenpyroximate Fipronil Hexythiazox Propargite Pyridaben Spirodiclofen DMPF Spirodiclofen M1	No	No	The concentration of DMPF in comb honey ranged from 1.3 to 12.9 μg/kg The concentration of DMPF in honey samples ranged from 1.1 to 16.1 μg/kg	The concentration of DMPF in comb honey ranged from 0.0013mg/kg to 0.0 129 mg/kg The concentration of DMPF in honey samples ranged from 0.0011 mg/kg to 0.0161 mg/kg	0.02 mg/kg	NA	NA	1.0 μg kg–1	0.001 mg/kg	NA	No	Only honey	Comb honey and honey samples were purchased from local supermarkets in Tokyo	Commercial honey	Once	CH	NA	NA	Yes	No	No
77	C. Sánchez-Brunete, E. Miguel, B. Albero and J. L. Tadeo	tadeo@inia.es	Determination of fipronil residues in honey and pollen by gas chromatography	Spanish Journal of Agricultural Research	6	1	2014-07-01	2008	ISSN : 1695-971X	NA	NA	15		2 μL	SPE	GC-ECD + GC-MS	NA	Spain	Europe	Non cocoa producing	Fipronil	Fipronil	No	No	ND	ND		The detection limit of fipronil in honey was 0.1 μg/kg in MS and 0.5 μg/kg in ECD and for pollen samples it was 0.2 μg/kg and 1 μg/kg in MS and ECD, respectively.	The detection limit of fipronil in honey was 0.0001 mg/kg in MS and 0.0005 mg/kg in ECD and for pollen samples it was 0.0002 mg/kg and 0.001 mg/kg in MS and ECD, respectively.	NA	NA	No	NA	Honey and pollen	Direct harvest (Six samples of raw citrus honey were collected from the beekeepers) and commercial honeys (Various Spanish commercial honeys from two different botanical origins, orange [Citrus sinensis (L.) Osbeck] and rosemary (Rosmarinus officinalis L.) were purchase)	Direct harvest and commercial honeys	Once	SH	Honey was heated in a water bath at 50°C for 15 min to facilitate its manipulation	NA	No	No	No
78	Chong Yang Lu Ran Meilin Xu Dabing Ren Lunzhao Yi	yilunzhao@kmust.edu.cn	In situ ionic liquid dispersive liquid–liquid microextraction combined with ultra high performance liquid chromatography for determination of neonicotinoid insecticides in honey samples	JOURNAL OF SEPARATION SCIENCE	42	10	1930-1937	2019	https://doi.org/10.1002/jssc.201801263	NA	NA	18		2 μL.	LLE	LC-UV	NA	China	Asia	Non cocoa producing	Imidacloprid Imidaclothiz Acetamiprid Thiacloprid	Imidacloprid Imidaclothiz Acetamiprid Thiacloprid	No	No	ND	ND		Imidacloprid 0.62 μg/L Imidaclothiz 0.58 μg/L Acetamiprid 0.30 μg/L Thiacloprid 0.42 μg/L	Imidacloprid 0.00062 mg/kg Imidaclothiz 0.00058 mg/kg Acetamiprid 0.00030 mg/kg Thiacloprid 0.00042 mg/kg	Imidacloprid 2.50 μg/L Imidaclothiz 2.00 μg/L Acetamiprid 1.50 μg/L Thiacloprid 1.20 μg/L	Imidacloprid 0.0025 mg/kg Imidaclothiz 0.002 mg/kg Acetamiprid 0.0015 mg/kg Thiacloprid 0.0012 mg/kg	No	No	Only honey	Direct harvest (Six samples of raw citrus honey were collected from the beekeepers )and commercial honeys (4 commercial honey samples were obtained from local markets)	Direct harvest and commercial honeys	Once	SH	NA	NA	No	No	No
79	Xiaoling Yang Yiduo Mi Fang Liu Jing Li Haixiang Gao Sanbing Zhang Wenfeng Zhou Runhua Lu	rhlu@cau.edu.cn	Preparation of magnetic attapulgite/polypyrrole nanocomposites for magnetic effervescence-assisted dispersive solid-phase extraction of pyrethroids from honey samples	JOURNAL OF SEPARATION SCIENCE	43	12	2419-2428	2020	https://doi.org/10.1002/jssc.202000049	NA	NA	3		10 µL	SPE	LC-MS/MS	NA	China	Asia	Non cocoa producing	Fenpropathrin Cyhalothrin Fenvalerate Ethofenprox Bifenthrin	Fenpropathrin Cyhalothrin Fenvalerate Ethofenprox Bifenthrin	No	No	ND	ND		Fenpropathrin 0.33 μg/L Cyhalothrin 0.28 μg/L L Fenvalerate 0.22 μg/L Ethofenprox 0.34 μg/L Bifenthrin 0.21 μg/L	Fenpropathrin 0.00033 mg/kg Cyhalothrin 0.00028 mg/kg Fenvalerate 0.00022 mg/kg Ethofenprox 0.00034 mg/kg Bifenthrin 0.00021 mg/kg	NA	NA	No	NA	Only honey	Three honey samples, acacia honey, vitex honey, and honey from various flowers, were purchased from local supermarkets for method validation.	Commercial honey	Once	CH	NA	NA	No	No	No
80	Ivan Notardonato & Pasquale Avino & Giuseppe Cinelli & Mario Vincenzo Russo	mvrusso@unimol.it	Rapid and Reliable Method for Analyzing Acaricides in Honey-Based Products	Food Anal. Methods	9	NA	1675–1685	2016	10.1007/s12161-015-0344-y	N	NA	6	NA	NA	SPE	GC/IT-MS	NA	Italy	Europe	Non cocoa producing	Tau-fluvalinate Fipronil Bromopropylate Amitraz Coumaphos	Tau-fluvalinate Fipronil Bromopropylate Amitraz Coumaphos	No	No	Tau-fluvalinate 11-14 ng/g Fipronil 6-9 ng/g Bromopropylate 10-36 ng/g Coumaphos 9-14 ng/g	Tau-fluvalinate 0.011-0.014 mg/kg Fipronil 0.006-0.009 mg/kg Bromopropylate 0.010-0.036 mg/kg Coumaphos 0.009-0.014 mg/kg	Tau-fluvalinate 0.01 mg/kg Fipronil 0.01 mg/kg Bromopropylate 0.01 mg/kg Coumaphos 0.01 mg/kg	Tau-fluvalinate 5.9 ng/g Fipronil 1.4 ng/g Bromopropylate 5.3 ng/g Amitraz 2.6 ng/g Coumaphos 4.2 ng/g	Tau-fluvalinate 0.0059 mg/kg Fipronil 0.0014 mg/kg Bromopropylate 0.0053 mg/kg Amitraz 0.0026 mg/kg Coumaphos 0.0042 mg/kg	Tau-fluvalinate 9.4 ng/g Fipronil 4.6 ng/g Bromopropylate 8.6 ng/g Amitraz 4.8 ng/g Coumaphos 8.9 ng/g	Tau-fluvalinate 0.0094 mg/kg Fipronil 0.0046 mg/kg Bromopropylate 0.0086 mg/kg Amitraz 0.0048 mg/kg Coumaphos 0.0089 mg/kg	No	No	honey and home-made honey foods	six commercial and home-made honey foods	Commercial honey	Once	CH	NA	NA	Yes	Yes	No
81	G. F. Pang, C.-L. Fan, Y. M. Liu, Y.Z. Cao, J.-J. Zhang, B.L. Fu, X.. M. Li, Z.. Y. Li, & Y.-P. Wu	gfpang@heinfo.net	Multi-residue method for the determination of 450 pesticide residues in honey, fruit juice and wine by double-cartridge solid-phase extraction/gas chromatography-mass spectrometry and liquid chromatography-tandem mass spectrometry	Food Additives and Contaminants	23	8	777–810	2006	https://doi.org/10.1080/02652030600657997	NA	NA	20	NA	1 µL	SPE	GC/IT-MS+GC-MS	NA	China	Asia	Non cocoa producing	2,3,4,5-Tetrachloroaniline 2,3,4,5-Tetrachloroanisole 2,3,5,6-Tetrachloroaniline 2,6-Dichlorobenzamide 2-Phenylphenol 3,4,5-Trimethacarb 3,5-Dichloroaniline 3-Hydroxy carbofuran 4,4-Dibromobenzophenone 4,4-Dichlorobenzophenone 6-Chloro-4-hydroxy-3-phenyl-pyridazin Acephate Acrinathrin Alachlor Aldicarb Aldicarb-sulfoxide Aldrin Allidochlor Alpha-cypermethrin Alpha-HCH Ametryn Aminocarb Amitraz An…	Yes	Yes	Yes	Not stated	Not stated		The limit of detection for the method ranged between 1.0 and 300 ng/g	The limit of detection for the method ranged between 0.001 mg/kg and 0.3 mg/kg	Dichlobenil 0.005mg/kg Cycloate 0.0125 mg/kg Bromophos-ethyl 0.0125mg/kg Quinalphos 0.0125mg/kg trans-Chlordane 0.0125mg/kg Prothiophos 0.0125mg/kg Procymidone 0.0125mg/kg Oxadiazone 0.0125mg/kg Tetrasul 0.0125mg/kg Aramite 0.0125mg/kg Bupirimate 0.0125mg/kg Flutolanil 0.0125mg/kg 4,4-DDD 0.0125mg/kg Myclobutanil 0.0125mg/kg Diclofop-methyl 0.0125mg/kg Bifenthrin 0.0125mg/kg Mirex 0.0125mg/kg Met…	Dichlobenil 0.005mg/kg Cycloate 0.0125 mg/kg Bromophos-ethyl 0.0125mg/kg Quinalphos 0.0125mg/kg trans-Chlordane 0.0125mg/kg Prothiophos 0.0125mg/kg Procymidone 0.0125mg/kg Oxadiazone 0.0125mg/kg Tetrasul 0.0125mg/kg Aramite 0.0125mg/kg Bupirimate 0.0125mg/kg Flutolanil 0.0125mg/kg 4,4-DDD 0.0125mg/kg Myclobutanil 0.0125mg/kg Diclofop-methyl 0.0125mg/kg Bifenthrin 0.0125mg/kg Mirex 0.0125mg/kg Met…	No	No	real honey, fruit juice and wine	Not specified	NA	Once	SH	NA	NA	Yes	No	No
82	Ljuba Maver, Darinka Štajnbaher, Lidija Gros; Barbara Kahne-Juriševič; Blaž Repše; Ksenija Šinigoj-Gačnik	ksenija.Gacnik@vf.uni-lj.si	Residues of organophosphorus pesticides in different food commodities in Slovenia, 1997–1998	Int. J. Environment and Pollution	31	2022-02-01	142-154	2007	10.1504/IJEP.2007.015671	January, 1997	December, 1998	1,040 samples of plant origin and 197 of animal origin including honey			SPE	LC-MS/MS	NA	Slovenia	Europe	Non cocoa producing	Azamethiphos Azinphos-ethyl Azinphos Bromophos Chlorpyrifos Chlorpyrifos Crufomate Diazinon Dichlorvos Dimethoate Disulfoton Ethion Fenitrothion Fenthion Malathion Methamidophos Methidathion Mevinphos Omethoate Parathion Parathion Phorate Phosalone Pirimiphos Pirimiphos Quinalphos Ronnel	Azamethiphos Azinphos-ethyl Azinphos Bromophos Chlorpyrifos Chlorpyrifos Crufomate Diazinon Dichlorvos Dimethoate Disulfoton Ethion Fenitrothion Fenthion Malathion Methamidophos Methidathion Mevinphos Omethoate Parathion Parathion Phorate Phosalone Pirimiphos Pirimiphos Quinalphos Ronnel	No	No	ND	ND		0.005–0.050 mg/kg	0.005–0.050 mg/kg	NA	NA	No	NA	Lemons, oranges, mandarins, Apples, pears, Apricots, cherries, peaches, plums, nectarines, Strawberries, blueberries, raspberries, blackberries, grapes, raisins, pineapple, kiwis, figs, dates, Marmalades, jams, fruit juices, Olives Olives, olive oil, root and tuber vegetables Carrots, beet roots, turnip-cabbages, celery, bulb vegetables Garlic, onions, artichokes, cole vegetables Cabbages, kale, …	944 samples were imported food commodities whilst 197 were taken from local market	Commercial honey	Once	CH	NA	NA	No	No	No
83	Helena Baša Česnik, Veronika Kmecl and Špela Velikonja Bolta	helena.basa@kis.si	Pesticide and veterinary drug residues in honey - validation of methods and a survey of organic and conventional honeys from Slovenia	FOOD ADDITIVES & CONTAMINANTS: PART A	36	9	1358–1375	2019	https://doi.org/10.1080/19440049.2019.1631492	2017-07-01	July 2018,	60		NA	LLE	GC/IT-MS	NA	Slovenia	Europe	Non cocoa producing	Azoxystrobin Benalaxyl Bitertanol Boscalid Bupirimate Captan Carbendazim Chlorothalonil Cyproconazole Cyprodinil Dichlofluanid Difenoconazole Diniconazole Epoxyconazole Famoxadone Fenamidone Fenbuconazole Fenhexamid Fenpropidin Fluazinam Fludioxonil Fluquinconazole Flusilazole Flutriafol Folpet Hexaconazole Iprodione Iprovalicarb Kresoxim-Methyl Metalaxyl+Metalaxyl-M Metrafenone Myclobutanil Oxad…	Azinphos-Methyl Chlorfenvinphos Chlorpyriphos Chlorpyriphos-Methyl Coumaphos Diazinon Dichlorvos Dimethoate Fenthion Heptachlor Malathion Methacrifos Methidathion Monocrotophos Parathion Phosalone Phoxim Pirimiphos-Methyl Profenofos Propaquizafop Quinalphos Trichlorfon Trifloxystrobin Acrinathrin Bifenthrin Cyhalotrin-Lambda Cypermethrin Deltamethrin Esfenvalerate Permethrin Thiacloprid Thiametho…	Azoxystrobin Benalaxyl Bitertanol Boscalid Bupirimate Captan Carbendazim Chlorothalonil Cyproconazole Cyprodinil Dichlofluanid Difenoconazole Diniconazole Epoxyconazole Famoxadone Fenamidone Fenbuconazole Fenhexamid Fenpropidin Fluazinam Fludioxonil Fluquinconazole Flusilazole Flutriafol Folpet Hexaconazole Iprodione Iprovalicarb Kresoxim-Methyl Metalaxyl+Metalaxyl-M Metrafenone Myclobutanil Oxad…	Beflubutamid Chlorotoluron Chlorpropham Desmedipham Diflufenican Dimethachlor Dimethenamid-P Ethofumesate Ethoprophos Isoproturon Metazachlor Metosulam Napropamide Penconazole Pendimethalin Phenmedipham Propyzamide Pyraclostrobin Pyraflufen-Ethyl Quinoclamine Quinoxyfen Terbuthylazine Triasulfuron	Residues on conventional production were: Amitraz 0.04 mg/kg Coumaphos 0.023 mg/kg Thymol 0.13 mg/kg Residues in organic production was Amitraz 0.01 mg/kg	Residues on conventional production were: Amitraz 0.04 mg/kg Coumaphos 0.023 mg/kg Thymol 0.13 mg/kg Residues in organic production was Amitraz 0.01 mg/kg	Amitraz 0.01 mg/kg Coumaphos 0.05 mg/kg Thymol 0.01 mg/kg	LOD OF amitraz (10 μg mL−1) was used	LOD OF amitraz (0.01 mg/kg) was	For GC-MS determination 16 active substances have LOQ 0.01 mg/kg, 6 of them 0.02 mg/kg, 3 of them 0.03 mg/kg and 50 of them 0.05 mg/kg. For LC-MS/mS determination 1 active substance has LOQ of 0.003 mg/kg, 46 of them 0,005 mg/kg and 13 of them 0.01 mg/kg.	For GC-MS determination 16 active substances have LOQ 0.01 mg/kg, 6 of them 0.02 mg/kg, 3 of them 0.03 mg/kg and 50 of them 0.05 mg/kg. For LC-MS/mS determination 1 active substance has LOQ of 0.003 mg/kg, 46 of them 00.005 mg/kg and 13 of them 0.01 mg/kg.	No	No but not sufficiently low	Only honey	60 honey samples from Slovenian beekeepers (22 from organic production and 38 from conventional production)	Direct harvest	Thirtly honey samples were collected in June and July 2017 and 30 in June and July 2018,	SH	NA	NA	Yes	No	No
84	Maicon R. F. Sampaio, Débora Tomasini, Liziane V. Cardoso, Sergiane S. Caldas and Ednei G. Primel	eprimelfurg@gmail.com	Determination of Pesticide Residues in Sugarcane Honey by QuEChERS and Liquid Chromatography	Journal of the Brazilian Chemical Society	23	2	197-205,	2012	http://dx.doi.org/10.1590/S0103-50532012000200002	NA	NA	2		10 μL when using LC-ESI-MS/MS and 20 μL for clean up in the chromatographic system.	QuEChERS	HPLC-DAD & LC-ESI-MS/MS	NA	Brazil	South America	Cocoa producing	2,4-D, diuron and fipronil	Fipronil	No	2,4-D Diuron	ND	ND		The method provided limits of detection in the range of 0.016-0.1 mg kg-1 by HPLC-DAD and 0.00016-0.0008 mg kg-1 by LC-ESI-MS/MS	The method provided limits of detection in the range of 0.016-0.1 mg/kg by HPLC-DAD and 0.00016-0.0008 mg/kg by LC-ESI-MS/MS	2,4-D (0.3125 mg/kg using HPLC-DAD ) Diuron (0.05 mg/kg using HPLC-DAD) Fipronil (0.1 mg/kg using HPLC-DAD) 2,4-D (0.0025 mg/kg using LC-ESI-MS/MS) Diuron (0.0025 mg/kg using LC-ESI-MS/MS) Fipronil (0.0005 mg/kg using LC-ESI-MS/MS)	2,4-D (0.3125 mg/kg using HPLC-DAD ) Diuron (0.05 mg/kg using HPLC-DAD) Fipronil (0.1 mg/kg using HPLC-DAD) 2,4-D (0.0025 mg/kg using LC-ESI-MS/MS) Diuron (0.0025 mg/kg using LC-ESI-MS/MS) Fipronil (0.0005 mg/kg using LC-ESI-MS/MS)	Yes	No for LC-ESI-MS/MS Yes for HPLC-DAD	Only honey	Two samples of sugarcane honey were purchased in local markets	Commercial honey	Once	CH	NA	NA	No	No	No
85	Jaime Alcántara-Durán, David Moreno-González⁎, Bienvenida Gilbert-López, Antonio Molina-Díaz, Juan F. García-Reyes	dmgonzal@ujaen.es	Matrix-effect free multi-residue analysis of veterinary drugs in food samples of animal origin by nanoflow liquid chromatography high resolution mass spectrometry	Food Chemistry	245	NA	29–38	2018	http://dx.doi.org/10.1016/j.foodchem.2017.10.083	NA	NA	NA	NA	1 μl	QuEChERS	LC-MS/MS	NA	Spain	Europe	Non cocoa producing	Acetamiprid Acriflavine Albendazole Albendazole Sulfone Albendazole Sulfoxide Alternogest Amoxicillin Betamethasone Carbosulfan Cefalexin Cefazolin Ceftiofur Chloramphenicol Chlorpyrifos ethyl Chlortetracycline Ciprofloxacin Clenbuterol Cloxacillin Colchicine Cortisone Danofloxacin Dapsone Dicloxacillin Difloxacin Dimetridazole Enoxacin Enrofloxacin Eprinomectin Febantel Febendazole Fenthion Fler…	Yes	Yes		Between 0.1 to 1 mg/kg	Between 0.1 to 1 mg/kg	NA	Ranged between 0.1 and 1 μg kg−1	Ranged between 0.0001 and 0.001 mg/kg	10 μg kg−1	0.01 mg/kg	No	No	honey, veal muscle. egg and milk	Samples bought from local markets	Commercial honey	Once	CH	NA	NA	Yes	No	No
86	A. Lozanoa, M.D. Hernandob,⁎, S. Uclésa, E. Hakmea, A.R. Fernández-Albaa	hernando.dolores@inia.es	Identification and measurement of veterinary drug residues in beehive products	Food Chemistry	274	NA	61–70	2019	https://doi.org/10.1016/j.foodchem.2018.08.055	Spring 2019	Spring 2019	several pieces of combs		5 μL.	QuEChERS	LC-MS/MS + GC–MS	NA	Spain	Europe	No	2-Phenylphenol Hexythiazox Imidacloprid Phosmet Chlorfenvinphos Chlorpyrifos Chlorpyrifos-methyl Coumaphos Dimethoate Paraoxon-methyl Sulfotep Cypermethrin Fluvalinate-tau 4,4-DDD 4,4-Dichlorobenzophenone HCH-alpha Lindane DMF DMPF o, p'-dicofol Pyridaben Tebufenpyrad Fenpyroximate Phthalimide Propargite Tetraconazole Pendimethalin Flamprop-isopropyl Terbutryn Fluazifop Tebuconazole Triadimenol Z…	Imidacloprid Phosmet Chlorfenvinphos Chlorpyrifos Chlorpyrifos-methyl Coumaphos Dimethoate Paraoxon-methyl Sulfotep Cypermethrin Fluvalinate-tau 4,4-DDD 4,4-Dichlorobenzophenone HCH-alpha Lindane DMF DMPF o, p'-dicofol Pyridaben Tebufenpyrad Fenpyroximate Phthalimide Propargite Tetraconazole	Tebuconazole Triadimenol Zoxamide Propiconazole Pyraclostrobin Azoxystrobin Benalaxyl Boscalid Carbendazim	Pendimethalin Flamprop-isopropyl Terbutryn Fluazifop	Coumaphos 6–36 μg/kg; DMF45–541 μg/kg DMPF 15–107 μg/kg	Coumaphos 0.006–0.036 mg/kg DMF 0.045–0.541 mg/kg DMPF 0.015–0.107mg/kg	Coumaphos 0.1 mg/kg Amitraz 0.2 mg/kg	NA	NA	5 μg/kg for approximately 92% of the compounds tested in the different matrices and 50 μg/kg for the rest of the compounds	0.005 mg/kg for approximately 92% of the compounds tested in the different matrices and 0.05 mg/kg for the rest of the compounds	NA	No	beeswax, bee bread and honey	60 honey samples from Slovenian beekeepers (22 from organic production and 38 from conventional production)	Direct harvest	The sampling was carried out in spring, 5 months after the treatmen	SH	NA	NA	Yes	Yes	No
87	Hasansab A Nadafa, Gajendra Singh Yadava and Beena Kumaria	hnadaf@gmail.com	Validation and monitoring of pesticide residues in honey using QuEChERS and gas chromatographic analysis	Journal of Apicultural Research	54	3	260-266	2015	https://doi.org/10.1080/00218839.2016.1143693	NA	NA	30		1 ml	QuEChERS	GC-MS	NA	India	Asia	Cocoa producing	α-HCH β-HCH γ-HCH δ-HCH p,p’ DDT p,p’ DDE α-Endosulfan β-Endosulfan Aldrin Heptachlor Endo. Sulphate Ethion Malathion Chlorpyriphos Chlorpyriphos methyl Fipronil Fenvalerate Bifenthrin Cypermethrin Deltamethrin Pendimethalin Butachlor	α-HCH β-HCH γ-HCH δ-HCH p,p’ DDT p,p’ DDE α-Endosulfan β-Endosulfan Aldrin Heptachlor Endo. Sulphate Ethion Malathion Chlorpyriphos Chlorpyriphos methyl Fipronil Fenvalerate Bifenthrin Cypermethrin Deltamethrin	No	Pendimethalin Butachlor	a-HCH 0.019 mg/kg ß-HCH 0.115 mg/kg ᵧ.-HCH 0.059 mg/kg d-HCH 0.126 mg/kg aldrin 0.283 mg/kg heptachlor 0.035 mg/kg a-endosulfan 0.434 mg/kg ß-endosulfan 0.029 mg/kg chlorpyriphos 0.428 mg/kg chlorpyriphos methyl 0.083 mg/kg malathion 0.079 mg/kg bifenthrin 0.344mg/kg cypermethrin 0.61 mg/kg pendimethalin 0.264 mg/kg butachlor 0.060 mg/kg Fipronil 0.224 mg/kg	a-HCH 0.019 mg/kg ß-HCH 0.115 mg/kg ᵧ.-HCH 0.059 mg/kg d-HCH 0.126 mg/kg aldrin 0.283 mg/kg heptachlor 0.035 mg/kg a-endosulfan 0.434 mg/kg ß-endosulfan 0.029 mg/kg chlorpyriphos 0.428 mg/kg chlorpyriphos methyl 0.083 mg/kg malathion 0.079 mg/kg bifenthrin 0.344mg/kg cypermethrin 0.61 mg/kg pendimethalin 0.264 mg/kg butachlor 0.060 mg/kg Fipronil 0.224 mg/kg	a-HCH 0.01 mg/kg ß-HCH 0.01 mg/kg ᵧ.-HCH 0.01 mg/kg d-HCH 0.01 mg/kg aldrin 0.01 mg/kg heptachlor 0.01 mg/kg a-endosulfan 0.01 mg/kg ß-endosulfan 0.01 mg/kg chlorpyriphos 0.01 mg/kg chlorpyriphos methyl 0.05 mg/kg malathion 0.05 mg/kg bifenthrin 0.05mg/kg cypermethrin 0.05 mg/kg pendimethalin 0.05 mg/kg butachlor 0.1 mg/kg Fipronil 0.01 mg/kg	α-HCH 0.006 (mg kg-1) β-HCH 0.015 (mg kg-1) γ-HCH 0.012 (mg kg-1) δ-HCH 0.006 (mg kg-1) p,p’ DDT 0.020 (mg kg-1) p,p’ DDE 0.040 (mg kg-1) α-Endosulfan 0.014 (mg kg-1) β-Endosulfan 0.006 (mg kg-1) Aldrin 0.010 (mg kg-1) Heptachlor 0.018 (mg kg-1) Endo. Sulphate 0.006 (mg kg-1) Ethion 0.010 (mg kg-1) Malathion 0.020 (mg kg-1) Chlorpyriphos 0.025 (mg kg-1) Chlorpyriphos methyl 0.010 (mg kg-1) Pendim…	α-HCH 0.006 (mg/kg) β-HCH 0.015 (mg/kg) γ-HCH 0.012 (mg/kg) δ-HCH 0.006 (mg/kg) p,p’ DDT 0.020 (mg/kg) p,p’ DDE 0.040 (mg/kg) α-Endosulfan 0.014 (mg/kg) β-Endosulfan 0.006 (mg/kg) Aldrin 0.010 (mg/kg) Heptachlor 0.018 (mg/kg) Endo. Sulphate 0.006 (mg/kg) Ethion 0.010 (mg/kg) Malathion 0.020 (mg/kg) Chlorpyriphos 0.025 (mg/kg) Chlorpyriphos methyl 0.010 (mg/kg) Pendimethalin 0.010 (mg/kg) Butachlo…	α-HCH 0.018 (mg kg-1) β-HCH 0.040 (mg kg-1) γ-HCH 0.036 (mg kg-1) δ-HCH 0.018(mg kg-1) p,p’ DDT 0.061 (mg kg-1) p,p’ DDE 0.131 (mg kg-1) α-Endosulfan 0.043 (mg kg-1) β-Endosulfan 0.018 mg kg-1) Aldrin 0.030 (mg kg-1) Heptachlor 0.032 (mg kg-1) Endo. Sulphate 0.019 (mg kg-1) Ethion 0.031 (mg kg-1) Malathion 0.061 (mg kg-1) Chlorpyriphos 0.075 (mg kg-1) Chlorpyriphos methyl 0.030 (mg kg-1) Pendimet…	α-HCH 0.018 (mg/ kg) β-HCH 0.040 (mg/kg) γ-HCH 0.036 (mg/kg) δ-HCH 0.018(mg/kg) p,p’ DDT 0.061 (mg/kg) p,p’ DDE 0.131 (mg/kg) α-Endosulfan 0.043 (mg/kg) β-Endosulfan 0.018 mg/kg) Aldrin 0.030 (mg/kg) Heptachlor 0.032 (mg/kg) Endo. Sulphate 0.019 (mg/kg) Ethion 0.031 (mg/kg) Malathion 0.061 (mg/kg) Chlorpyriphos 0.075 (mg/kg) Chlorpyriphos methyl 0.030 (mg/kg) Pendimethalin 0.028 (mg/kg) Butachlor…	No	No	Only honey	Thirty honey samples were collected from apiaries of different localities	Direct harvest	Once	SH	NA	NA	Yes	No	No
88	Nadeem Muhammad,ab Fenglian Wang,b Qamar Subhani,bc Qiming Zhao,be Muhammad Abdul Qadir,d Hairong Cuia and Yan Zhu	zhuyan@zju.edu.	Comprehensive two-dimensional ion chromatography (2D-IC) coupled to a post-column photochemical fluorescence detection system for determination of neonicotinoids (imidacloprid and clothianidin) in food samples†	Rsc Advances	8	17	9277-9286	2018	10.1039/C7RA12555K			5		25 micro L	QuEChERS	2D-IC	NA	China	Asia	Non cocoa producing	Imidacloprid Clothianidin	Imidacloprid Clothianidin	No	No	Imidacloprid 0.12–1250 (mg kg_1) Clothianidin 0.51–5000 (mg kg_1)	Imidacloprid 0.12–1250 mg/kg Clothianidin 0.51–5000 mg/kg	Imidacloprid (0.05 mg/kg) Clothianidin (0.05 mg/kg)	Imidacloprid (0.036 µg/g) Clothianidin (0.153 µg/g)	Imidacloprid(0.000036 mg/kg) Clothianidin (0.000153 mg/kg)	Imidacloprid (0.119µg/g) Clothianidin (0.510 µg/g)	Imidacloprid (0.000119 mg/kg) Clothianidin (0.000510 mg/kg)	No	No	honey, ginger, durian, apple, tomato, cucumber	Not specified	Direct harvest	Once	SH	NA	NA	Yes	No	No
89	Shuofeng Li , Zhi Li , Sicheng Ma , Lin Hao , Weihua Liu , Qianqian Wang, Chun Wang,Zhi Wang Qiuhua Wu	chunwang69@126.com	Synthesis of nitrogen-rich magnetic hypercrosslinked polymer as robust adsorbent for the detection of neonicotinoids in honey, tomatoes, lettuce and Chinese cabbage	Journal of Chromatography A	1677	463326	NA	2022	https://doi.org/10.1016/j.chroma.2022.463326	NA	NA	2	NA	20 μL.	Magnetic solid-phase extraction (MSPE)	High performance liquid chromatography-diode array detection (HPLC-DAD)	No	China	Asia	Non-cocoa producing	Thiamethoxam Imidacloprid Acetamiprid Thiacloprid	Yes	No	No	Acetamiprid detected but below LOQ	Below the LOQ	Thiamethoxam 0.0 mg/kg Imidacloprid 0.05 mg/5kg Acetamiprid 0.05 mg/kg Thiacloprid 0.2 mg/kg	0.3-0.67 ng/g	0.0003-0.00067 mg/kg	1.5-3 ng/g	0.0015-0.00003 mg/kg	No	No	Honey, tomato, lettuce and Chinese cabbage	Commercial	Commercial honey	Once	Commecial	No	No	Yes	No	No
90	Ziwang Liu, Juntao Wang , Tongtong Duan , Yaxing Guob , Weihua Liu , Xiumin Yang , Qiuhua Wu∗, Zhi Wang,	qiuhuawu@126.com	A core-shell structured magnetic sulfonated covalent organic framework for the extraction of benzoylureas insecticides from water, pear juice and honey samples	Journal of Chromatography A	1679	463387	NA	2022	https://doi.org/10.1016/j.chroma.2022.463387	NA	NA	5	NA	20 μL.	Magnetic solid-phase extraction (MSPE)	High-performance liquid chromatography with ultraviolet detection (HPLC-UVD)	No	China	Asia	Non-cocoa producing	Diflubenzuron Triflumuron Hexaflumuron Teflubenzuron Flufenoxuron Chlor-fluazuron	Yes	No	No	Diflubenzuron (5.51 ng/g) Triflumuron (4.61 ng/g) Hexaflumuron (4.82 ng/g) Teflubenzuron (5.11 ng/g) Flufenoxuron (5.19 ng/g) Chlorfluazuron (4.60 ng/g)	Diflubenzuron (0.00551 mg/kg) Triflumuron (0.00461 mg/kg) Hexaflumuron (4.82 mg/kg) Teflubenzuron (0.00511 mg/kg) Flufenoxuron (0.00519 mg/kg) Chlorfluazuron (0.0046 mg/kg)	Diflubenzuron (0.05 mg/kg) Triflumuron (0.01 mg/kg) Hexaflumuron (0.01 mg/kg) Teflubenzuron (0.05 mg/kg) Flufenoxuron (0.05 mg/kg) Chlorfluazuron (0.05 mg/kg)	Diflubenzuron ( 0.90 ng/g) Triflumuron (0.80 ng/g) Hexaflumuron (0.80 ng/g) Teflubenzuron (1.00 ng/g) Flufenoxuron (0.80 ng/g) Chlorfluazuron (0.90 ng/g)	Diflubenzuron ( 0.0009 mg/kg) Triflumuron (0.0008 mg/kg) Hexaflumuron (0.0008 mg/kg) Teflubenzuron (0.001 mg/kg) Flufenoxuron (0.0008 mg/kg) Chlorfluazuron (0.0009 mg/kg)	Diflubenzuron (3.0 ng/g) Triflumuron (2.7 ng/g) Hexaflumuron (2.7 ng/g) Teflubenzuron (3.4 ng/g) Flufenoxuron (02.7 ng/g) Chlorfluazuron (3.0 ng/g)	Diflubenzuron (0.003 mg/kg) Triflumuron (0.0027 mg/kg) Hexaflumuron (0.0027 mg/kg) Teflubenzuron (0.0034 mg/kg) Flufenoxuron (0.0027 mg/kg) Chlorfluazuron (0.003 mg/kg)	No	No	Water, jiuce and honey	Commercial	Commercial honey	Once	Commecial	No	No	Yes	No	No
91	Feiran Wang, Yuhao Wang, Yong Li , Shiwen Zhang, Pengzhen Shi , Hongmei Li-Byarlay , Shudong Luo	luoshudong@caas.cn	Pesticide residues in beebread and honey in Apis cerana cerana and their hazards to honey bees and human	Ecotoxicology and Environmental Safety	238	113574	NA	2022	https://doi.org/10.1016/j.ecoenv.2022.113574	2019-08-01	NA	72		10 μL.	Modified QuEChERS	LC-MS/MS and GC-MS/MS	Pollen hazard quotient Nectar hazard quotient	China	Asia	Non-cocoa producing	Acetamiprid Carbendazim Chlorantraniliprole Chlorpyrifos (-ethyl) 22.60 0.25 90.40 Difenoconazole Hexaconazole Iprodione Myclobutanil Prochloraz Procymidone Propargite Tebuconazole Thiophanate-methyl Triadimefon Triadimenol	Yes	Yes	No	Chlorantraniliprole 0.0319 mg/kg Thiamethoxam 0.0167 mg/kg	Chlorantraniliprole 0.0319 mg/kg Thiamethoxam 0.0167 mg/kg	Chlorantraniliprole 0.05 mg/kg Thiamethoxam 0.05 mg/kg	10 ppb	0.01 mg/kg	NA	NA	No	NA	Honey and honey bread	Honey from d the Liupanshan Mountains in West China.	Direct harvest	Once	Once	No	No	Yes	No	No
92	Minghui Han, Yuanping Wang, Zichen Yang, Yi Wang, Min Huang, Baozhang Luo, Hexing Wang*, Yue Chen, Qingwu Jiang	wanghexing@fudan.edu.cn	Neonicotinoids residues in the honey circulating in Chinese market and health risk on honey bees and human	Environmental Pollution	313	120146	NA	2022	https://doi.org/10.1016/j.envpol.2022.120146	NA	NA	94		5.0 μL	Solid-phase extraction	ultra-high-performance liquid chromatography–tandem mass spectrometry triple-quadrupole (UHPLC-MS/MS) (QQQ)	Mann- Whitney U test and Pearson’s Chi-square test in SPSS and Hazard quotient (HQ) and hazard index (HI)	China	Asia	Non-cocoa producing	Thiamethoxam Clothianidin Imidacloprid Acetamiprid Thiacloprid Nitenpyram Dinotefuran Imidaclothiz N-desmethyl-thiamethoxam N-desmethyl-clothianidin 5-OH-imidacloprid N-desmethyl-acetamiprid	Yes	No	No	Thiamethoxam 0.13 ng/g Clothianidin 0.043 ng/g Imidacloprid 0.48 ng/g Acetamiprid 0.92 ng/g Thiacloprid 0.065 ng/g Nitenpyram 0.075 ng/g Dinotefuran 0.0088 ng/g Imidaclothiz 0.00097 ng/g N-desmethyl-thiamethoxam 0.00097 ng/g N-desmethyl-clothianidin 0.00023 ng/g 5-OH-imidacloprid 0.00097 ng/g N-desmethyl-acetamiprid 0.049 ng/g	Thiamethoxam 0.00013 mg/kg Clothianidin 0.000043 mg/kg Imidacloprid 0.00048 mg/kg Acetamiprid 0.00092 mg/kg Thiacloprid 0.000065 mg/kg Nitenpyram 0.000075 mg/kg Dinotefuran 0.0000088 mg/kg Imidaclothiz 0.00000097 mg/kg N-desmethyl-thiamethoxam 0.00000097 mg/kg N-desmethyl-clothianidin 0.00000023 mg/kg 5-OH-imidacloprid 0.00090007 mg/kg N-desmethyl-acetamiprid 0.000049 mg/kg	Thiamethoxam 0.05 mg/kg Clothianidin 0.05 mg/kg Imidacloprid 0.05 mg/kg Acetamiprid 0.05 mg/kg Thiacloprid 0.2 mg/kg Nitenpyram 0.01 mg/kg Dinotefuran 0.01 mg/kg Imidaclothiz 0.05 mg/kg N-desmethyl-thiamethoxam 0.05mg/kg N-desmethyl-clothianidin 0.05 mg/kg 5-OH-imidacloprid 0.05mg/kg N-desmethyl-acetamiprid 0.05 mg/kg	0.0021 to 0.0160 ng/g	0.0000021 to 0.0000160 mg/kg	Thiamethoxam0.0065 ng/g N-desmethyl-thiamethoxam 0.0025 ng/g Clothianidin 0.0094 ng/g N-desmethyl-clothianidin 0.0025 ng/g Imidacloprid 0.0160 ng/g 5-OH-imidacloprid 0.0025 ng/g Acetamiprid 0.0025 ng/g N-desmethyl-acetamiprid 0.0025 ng/g Thiacloprid 0.0021 ng/g Nitenpyram 0.0025 ng/g Dinotefuran 0.0025 ng/g Imidaclothiz 0.0025 ng/g	Thiamethoxam0.0000065 ng/g N-desmethyl-thiamethoxam 0.0000025 ng/g Clothianidin 0.00000094 ng/g N-desmethyl-clothianidin 0.0000025 ng/g Imidacloprid 0.0000160 ng/g 5-OH-imidacloprid 0.0000025 ng/g Acetamiprid 0.0000025 ng/g N-desmethyl-acetamiprid 0.0000025 ng/g Thiacloprid 0.0000021 ng/g Nitenpyram 0.0000025 ng/g Dinotefuran 0.0000025 ng/g Imidaclothiz 0.0000025 ng/g	No	No	Only honey	Honey from differen geographoc areas from 14 commercial plants	Direct harvest	Once	Once	No	No	Yes	No	No
93	Ahmed Qasim Abdulhussein, Arniza Khairani Mohd Jamil, Nor Kartini Abu Bakar	kartini@um.edu.my	Magnetic molecularly imprinted polymer nanoparticles for the extraction and clean-up of thiamethoxam and thiacloprid in light and dark honey	Food Chemistry	359	129936	NA	2021	https://doi.org/10.1016/j.foodchem.2021.129936	NA	NA	NA	2 g)	3 Μl	Dual-template molecularly imprinted polymer nanoparticles (MIPs)	ultra-high-performance liquid chromatography–tandem mass spectrometry triple-quadrupole (UHPLC-MS/MS) (QQQ)	No	Malaysia	Asia	Non-cocoa producing	Thiamethoxam Thiacloprid	Yes	No	No	ND	ND		0.045 to 0.070 μg/ kg	0.000045 to 0.000070 mg/ kg	Thiamethoxam 0.08 µg/kg (light honey) Thiacloprid 0.07 µg/kg (light honey Thiamethoxam 0.1 µg/kg (dark honey) Thiacloprid 0.095 µg/kg (dark honey)	Thiamethoxam 0.00008 mg/kg (light honey) Thiacloprid 0.00007 mg/kg (light honey Thiamethoxam 0.0001 mg/kg (dark honey) Thiacloprid 0.000095 mg/kg (dark honey)	No	No	Only honey	Honey sample treatment from Acacia Mangium trees' blossoms and wild herb dandelion	Direct harvest	Once	Once	No	No	No	No	No
94	Paola Calza, Barbara Guarino, Federica Dal Bello, Anna Dioni, Marco Bergero, Claudio Medana		Integrated approach for the analysis of neonicotinoids in fruits and food matrices	Food Chemistry	372	131153	NA	2022	https://doi.org/10.1016/j.foodchem.2021.131153	NA	NA	67	Na	25 mL	QuEChERS,	HPLCMS/MS	No	Italy	Europe	Non-cocoa producing	Acetamiprid Imidacloprid Thiamethoxam Clothianidin Thiacloprid Different	Yes	No	No	Acetamiprid 13–26 µg/L	Acetamiprid 0.013–0.026 mg/kg	Acetamiprid 0.05 mg/kg	1.9 µg/L	0.0019 mg/kg	5.75 µg/L	0.00575 mg/kg	No	No	Apple Peach Hazel leaves Honey Pollen	Honey and pollen samplings were carried out in the Piedmont area	Direct harvest	Once	Once	No	No	Yes	No	No
95	Sichang Jiang, Xufeng Meng, Mingming Xu, Min Li, Shuofeng Li, Qianqian Wang, Weihua Liu, Lin Hao, Junmin Wang, Chun Wang, Zhi Wang, Qiuhua Wu	chunwang69@126.com	Green synthesis of novel magnetic porous organic polymer for magnetic solid phase extraction of neonicotinoids in lemon juice and honey samples	Food Chemistry	383	132599		2022	https://doi.org/10.1016/j.foodchem.2022.132599	NA	NA	NA	Na	20 μL	Rut-MOP based magnetic solid-phase extraction method	HPLCDAD	No	China	Asia	Non-cocoa producing	Thiamethoxam Imidacloprid Acidacloprid Thiamethacloprid	Yes	No	No	ND	ND		Thiamethoxam 2.5 ng/g Imidacloprid 3.0 ng/g Acidacloprid 3.0 ng/g Thiamethacloprid 2.5 ng/g	Thiamethoxam 0.0025 mg/kg Imidacloprid 0.003 mg/kg Acidacloprid 0.003 mg/kg Thiamethacloprid 0.0025 mg/kg	Thiamethoxam 8.0 ng/g Imidacloprid 10 ng/g Acidacloprid 10 ng/g Thiamethacloprid 8.0 ng/g	Thiamethoxam 0.008 mg/kg Imidacloprid 0.001 mg/kg Acidacloprid 0.001 mg/kg Thiamethacloprid 0.008 mg/kgg	No	No	Honey Lemon	Commercial	Commercial honey	Once	Commecial	No	No	No	No	No
96	Marco Bergero, Luca Bosco, Alessandra Giacomelli, Giovanni Angelozzi, Monia Perugini, and Carmine Merola	mperugini@unite.it	Agrochemical Contamination of Honey and Bee Bread Collected in the Piedmont Region, Italy	environments	8	62		2021	https://doi.org/10.3390/ environments8070062	2019	2020				Dispersive solid-phase extraction (dispersive-SPE)	LC-GC MS/MS	Wilcoxon signed-rank test	Italy	Europe	Non-cocoa producing	Fenazaquin, Propargite, Tebufenpirad, Azoxystrobin Benalaxyl, Bitertanol, Boscalid, Cyazofamid, Dichlofluanid, Difenoconazole, Diethofencarb, Fenarimol, Fenbuconazole, Fenexamid, Fluopicolide, Flusilazole, Imazalil, Iprovalicarb, Kresoxim methyl, Mandipropamid, Metalaxyl, Nuarimol, Oxadixyl, Spiroxamine, Tebuconazole, Thiabendazole, Tolyfluanid, Trifloxystrobin, Acrinathrin, Azinphos-methyl, Bife…	Yes	Yes	Yes	Glyphosate 17.1 ng/g (Mandipropamid, Metalaxil and Spiroxamine detected but could not be quantified)	Glyphosate 0.0171 mg/kg (Mandipropamid, Metalaxil and Spiroxamine detected but could not be quantified)	0.05 mg/kg	3 ng/g	0.003 mg/kg	10 ng/g	0.01 mg/kg	No	No	Honey Beebread	Feesh honey from honey comb	Direct harvest	Twice	A significant difference (p < 0.002) was found for the values of glyphosate in the beebread samples collected in 2019, showing a reduction in the year 2020.	No	No	Yes	No	No
97	Sara Panseri, Elisabetta Bonerba, Maria Nobile, Federica Di Cesare, Giacomo Mosconi1, Francisco Cecati, Francesco Arioli , Giuseppina Tantillo and Luca Chiesa	federica.dicesare@unimi.it	Pesticides and Environmental Contaminants in Organic Honeys According to Their Different Productive Areas toward Food Safety Protection	foods	9		1863	2020	http://www.mdpi.com/2304-8158/9/12/1863/s1	2019	2020			200 µl	QuEChERS	GC-MS/MS Detection IC-HRMS Orbitrap	No	Italy	Europe	Non-cocoa producing	Glyphosate, glufosinate ammonium, AMPA, and the internal standard N-acetyl-d3-glufosinate were obtained from Merck (Darmstadt, Germany). The PCB congener mix containing PCB 28, PCB 52, PCB 101, PCB 138, PCB 153, PCB 180, and PCB 209 as an internal standard (IS), as well as the PBDE mixture made up of PBDE 28, PBDE 33, PBDE 47, PBDE 99, PBDE 100, PBDE 153, PBDE 154, 3-fluoro-2,2,4,4,6-pentabromodi…	Yes	Yes	Yes	Coumaphos 1.68 ng/g Azinphos-methyl 1.3 ng/g	Coumaphos 0.00168 mg/kg Azinphos-methyl 0.0013 mg/kg	Coumaphos 0.1 mg/kg Azinphos-methyl 0.02 mg/kg	10 ng/g	0.01mg/kg	10 ng/g	0.01 mg/kg	No	No	Only honey	honey samples from orchards, arable lands, areas close to the city without agriculture activities and intensive orchards and arable lands	Direct harvest	Once	Once	No	No	Yes	No	No
98	Monika K˛edzierska-Matysek, Anna Teter, Piotr Skałecki , Barbara Topyła, Piotr Domaradzki, Ewa Poleszak and Mariusz Florek	anna.teter@up.lublin.pl	Residues of Pesticides and Heavy Metals in Polish Varietal Honey	foods	11	Foods 2022	2362	2022	https://doi.org/10.3390/foods11152362	May, 2019	July, 2019	30		LC-MS/MS =2µL. GC-MS/MS-1µL.	QuEChERS	LC-MS/MS GC-MS/MS	The parametric and nonparametric descriptive statistics Kruskal–Wallis test	Poland	Europe	Non-cocoa producing	93 insecticides, 57 herbicides, 57 fungicides, 9 acaricides, 4 veterinary drugs, 3 plant growth regulators	Yes	Yes	Yes	Acetamiprid 0.0127 mg/kg Carbendazim 0.0074 mg/kg Thiacloprid 0.0527 mg/kg DMF 0.0061 0.0030 mg/kg Total Amitraz 0.0112 mg/kg Thiacloprid-Amide 0.0013 mg/kg Thiamethoxam 0.0005 mg/kg Dimethoate 0.0002 mg/kg Azoxystrobin 0.0001 mg/kg Tebuconazole 0.0001 mg/kg Boscalid 0.0001 mg/kg	Acetamiprid 0.0127 mg/kg Carbendazim 0.0074 mg/kg Thiacloprid 0.0527 mg/kg DMF 0.0061 0.0030 mg/kg Total Amitraz 0.0112 mg/kg Thiacloprid-Amide 0.0013 mg/kg Thiamethoxam 0.0005 mg/kg Dimethoate 0.0002 mg/kg Azoxystrobin 0.0001 mg/kg Tebuconazole 0.0001 mg/kg Boscalid 0.0001 mg/kg	Acetamiprid 0.05 mg/kg Carbendazim 1 mg/kg Thiacloprid 0.2 mg/kg DMF mg/kg Amitraz mg/kg Thiacloprid-Amide mg/kg Thiamethoxam mg/kg Dimethoate mg/kg Azoxystrobin 0.05 mg/kg Tebuconazole 0.05 mg/kg Boscalid 0.05 mg/kg	NA	NA	Acetamiprid 0.001 mg/kg Carbendazim 0.001 mg/kg Thiacloprid 0.001 mg/kg DMF 0.001 mg/kg Amitraz 0.001 mg/kg Thiacloprid-Amide 0.005 mg/kg Thiamethoxam 0.001 mg/kg Dimethoate 0.001 mg/kg Azoxystrobin 0.001 mg/kg Tebuconazole 0.001 mg/kg Boscalid 0.001 mg/kg	Acetamiprid 0.001 mg/kg Carbendazim 0.001 mg/kg Thiacloprid 0.001 mg/kg DMF 0.001 mg/kg Amitraz 0.001 mg/kg Thiacloprid-Amide 0.005 mg/kg Thiamethoxam 0.001 mg/kg Dimethoate 0.001 mg/kg Azoxystrobin 0.001 mg/kg Tebuconazole 0.001 mg/kg Boscalid 0.001 mg/kg	NA	No	Only honey	30 samples of honey produced in 2019 from nectar and honeydew sources located in the Lublin region (southeastern Poland).	Direct harvest	Once	Once	No	No	Yes	No	No
99	Ana Paula Ferreira de Souza, Nadia Regina Rodrigues & Felix Guillermo Reyes Reyes	anasouza@cpqba.unicamp.br	Glyphosate and aminomethylphosphonic acid (AMPA) residues in Brazilian honey	Food Additives & Contaminants: Part B	14	1	40-47	2021	https://doi.org/10.1080/19393210.2020.1855676			40		50 μL.	QuEChERS	HPLC-FLD with a postcolumn reaction	No	Brazil	South America	Cocoa producing	Glyphosate AMPA	No	No	No	Glyphosate 0.04-0.07 µg/g AMPA at 0.10 μg/g	Glyphosate 0.04-0.07mg/kg AMPA at 0.10 mg/kg	0.05 mg/kg	Glyphosate 0.02 µg/g AMPA0.02 µg/g	Glyphosate 0.00002 µg/g AMPA0.00002 µg/g	Glyphosate 0.04 µg/g AMPA0.04 µg/g	Glyphosate 0.00004 µg/g AMPA0.00004 µg/g	No	No	Only honey	samples of honey were collected from the Cambará apiary, located near the native forest of Cambará do Sul, State of Rio Grande do Sul, Brazil	Direct harvest	Once	Once	No	No	Yes	Yes	No
100	Gilda Ponce-Vejar S. Lizette Ramos de Robles, José Octavio Macias-Macias, Tatiana Petukhova and Ernesto Guzman-Novoa	lizette.ramos@academicos.udg.mx	Detection and Concentration of Neonicotinoids and Other Pesticides in Honey from Honey Bee Colonies Located in Regions That Differ in Agricultural Practices: Implications for Human and Bee Health	International Journal of Environmental Research and Public Health	19		8199	2022	https://doi.org/10.3390/ijerph19138199	April 2018.	May 2018.	30		5 µL	QuEChERS	Liquid Chromatography/Electrospray Ionization- Tandem Mass Spectrometry (LC/ESI-MS/MS),	x2 test Shapiro-Wilk test Wilcoxon non-parametric test	Mexico	North America	Cocoa producing	midacloprid Acetamiprid Formetanate Metadimophos Coumaphos Omethoate Propamocarb Carbendazim Boscalid Fenhexamid Diuron Acephate Dimethoate Monocrotophos	Yes	Yes	No	Imidacloprid 1.16 ng/g Acetamiprid 7.55 n/g Formetanate 26,0 ng/g Metadimophos 1.02 ng/g Coumaphos 0.52 ng/g Omethoate 0.24 ng/g Propamocarb 0.26 ng/g Carbendazim 0.36 ng/g Boscalid 0.34 ng/g Fenhexamid 0.39 ng/g Diuron 0.48 ng/g Acephate 0.83 ng/g Dimethoate 0.32 ng/g Monocrotophos 0.26 ng/g	Imidacloprid 0.00116 mg/kg Acetamiprid 0.00755 mg/kg Formetanate 0.0260 mg/kg Metadimophos 0.00102 mg/kg Coumaphos 0.00052 mg/kg Omethoate 0.00024 mg/kg Propamocarb 0.00026 mg/kg Carbendazim 0.00036 mg/kg Boscalid 0.00034 mg/kg Fenhexamid 0.00039 mg/kg Diuron 0.00048 mg/kg Acephate 0.00083 mg/kg Dimethoate 0.00032 mg/kg Monocrotophos 0.00026 mg/kg	Imidacloprid 0.05 mg/kg Acetamiprid 0.05 mg/kg Formetanate 0.05 mg/kg Metadimophos 0.01 mg/kg Coumaphos 0.1 mg/kg Omethoate 0.01 mg/kg Propamocarb 0.05 mg/kg Carbendazim 1 mg/kg Boscalid 0.15 mg/kg Fenhexamid 0.05 mg/kg Diuron 0.05 mg/kg Acephate 0.02 mg/kg Dimethoate 0.05 mg/kg Monocrotophos 0.01 mg/kg	1–100 µg/kg,	0.001-0.1 mg/kg	100 µg/kg,	0.1 mg/kg	No	No	Only honey	Honey from two regions with managed ecosystems that differ in the intensity agricultural practices	Direct harvest	Once	Once	No	No	Yes	No	No
101	Mara Gasparini, Barbara Angelone and Enrica Ferretti	mara.gasparini@izsler.it	Glyphosate and other highly polar pesticides in fruit, vegetables and honey using ion chromatography coupled with high resolution mass spectrometry: Method validation and its applicability in an official laboratory	Journal of MASS SPECTROMETRY	55	11	4624	2020	https://doi.org/10.1002/jms.4624			10		50µL	QuPPe	ion chromatography coupled with high resolution mass spectrometry (IC-HRMS )	No	Italy	Europe	Non-cocoa producing	Glyphosate N-acetyl glyphosate aminomethylphosphonic acid (AMPA) N-acetyl AMPA Glufosinate 3-methylphosphonicpropionic acid (MPPA) N-acetyl glufosinate (NAG) Ethephon Ethephon hydroxy Fosetyl Phosphonic acid	No	Yes	yes	Glyphosate 0.1 mg/kg	Glyphosate 0.1 mg/kg	0.1 mg/kg	NA	NA	Fosetyl aluminium 0.1 mg/kg Phosphonic acid 0.1 mg/kg Ethephon 0.05 mg/kg Ethephon hydroxy 0.01 mg/kg Glufosinate 0.01 mg/kg N-Acetyl glufosinate 0.01 mg/kg MPPA 0.01 mg/kg Glyphosate 0.01 mg/kg AMPA 0.05 mg/kg N-Acetyl glyphosate 0.01 mg/kg N-Acetyl AMPA 0.01 mg/kg	Fosetyl aluminium 0.1 mg/kg Phosphonic acid 0.1 mg/kg Ethephon 0.05 mg/kg Ethephon hydroxy 0.01 mg/kg Glufosinate 0.01 mg/kg N-Acetyl glufosinate 0.01 mg/kg MPPA 0.01 mg/kg Glyphosate 0.01 mg/kg AMPA 0.05 mg/kg N-Acetyl glyphosate 0.01 mg/kg N-Acetyl AMPA 0.01 mg/kg	No	No	Only honey	Honey samples obtained from beekeepers of local agriculture zone, were analysed after method accreditation	Direct harvest	Once	Once	No	No	Yes	No	No
102	Saorla Kavanagh, Michael Henry, Jane C. Stout andBlánaid White	Saorla.kavanagh@gmail.com	Neonicotinoid residues in honey from urban and rural environments	Environmental Science and Pollution Research	28		28179–28190	2021	https://doi.org/10.1007/s11356-021-12564-y			30		5 μL.	QuEChERS	Ultra-high performance liquid chromatography coupled with mass spectrometry detection (UHPLC-MS/MS)	Fishers exact tests Mann-Whitney U tests Spearman’s rank-order correlation	Ireland	Europe	Non-cocoa producing	Clothianidin Imidacloprid Thiacloprid	Yes	No	No	Imidacloprid 0.018 mg/kg	Imidacloprid 0.018 mg/kg	Clothianidin 0.05 mg/kg Imidacloprid 0.05 mg/kg Thiacloprid 0.2 mg/kg	Clothianidin 0.051 mg/kg Imidacloprid 0.003 mg/kg Thiacloprid 0.018 mg/kg	Imidacloprid 0.003 mg/kg	Clothianidin 0.155 mg/kg Imidacloprid 0.008 mg/kg Thiacloprid 0.055 mg/kg	Clothianidin 0.155 mg/kg Imidacloprid 0.008 mg/kg Thiacloprid 0.055 mg/kg	LOD of clothiandin higher than MRL	LOQ of clothianidin higher than MRL	Only honey	Honey from agricultural, semi-natural and urban areas	Direct harvest	Once	Once	No	No	Yes	No	No
103	Xiuyu Pang, Chenyu Li, Chuanjiang Zang, Lei Guan, Peng Zhang, Chunxiang ,Nan Zouand Beixing Li Wei Mu and Jin Lin2	linjin@sdau.edu.cn	Simultaneous detection of ten kinds of insecticide residues in honey and pollen using UPLC-MS/MS with graphene and carbon nanotubes as adsorption and purification materials	Environmental Science and Pollution Research	29		21826–2183	2022	https://doi.org/10.1007/s11356-021-17196-w	2018-07-01	2018-08-01	25	250 g	2 μL.	QuEChERS	UPLC-MS/MS	No	China	Asia	Non-cocoa producing	Acetamiprid Imidacloprid Nitenpyram Flupyradifurone Thiamethoxam Phoxim Chlorpyrifos Spirotetramat Bifenthrin Abamectin	Yes	No	No	Chlorpyrifos 1–27 µg/kg,	Chlorpyrifos 0.001–0.027 mg.kg	0.05 mg/kg	1 μg/kg	0.001 mg/kg	0.5 µg/l	0.0005 mg/kg	No	No	Honey Pollen	Honey randomly collected from several apiaries in Hebei, Jiangxi, Guangxi, Anhui, Shanghai, Beijing, Shandong, Zhejiang, Jiangsu, and Liaoning	Direct harvest	Once	Once	No	No	Yes	No	No
104	Samuel M. Mugo, Weihao Lu and Scott V. Robertson	mugos@macewan.ca	Molecularly Imprinted Polymer-Modified Microneedle Sensor for the Detection of Imidacloprid Pesticides in Food Samples	sensors	22		8492	2022	https://doi.org/10.3390/s22218492					10 μL.	MIP@CNT/CNC MN	Molecularly imprinted polymer (MIP)-based microneedle (MN) sensor (MIP@CNT/CNC MN)	No	Canada	North America	Non-cocoa producing	Imidacloprid	Yes	No	No	0.2 μM	0.0230 mg/kg	0.05 mg/kg	0.35 µM	0.0069 mg/kg	0.1 µM	0.0115 mg/kg	No	No	Only honey	Honey sample from the Nixon Honey Farm in Alberta	Direct harvest	Once	Once	No	No	Yes	No	No
