# Supplementary material for: Honey contamination from plant protection products approved for cocoa (Theobroma cacao) cultivation: A systematic review of existing research and methods
Source: PLoS One. 2023 Oct 25;18(10):e0280175. doi: 10.1371/journal.pone.0280175 (PMC10599517; doi:10.1371/journal.pone.0280175)
Supplement: S4 Table — (XLSX) [file pone.0280175.s010.xlsx]

## Sheet: S6_Table_Dataset
	S5 Table. Detailed inventory of the included papers, featuring their respective aims, study designs, key findings, summarized content and key results
No	Author list	Contact (correspondent email)	Title of Paper	Journal name	Volume	Issue	Pages of journal	Year	DOI	Aims	Study design	Key results from the study	Summaries of abstracts
1	Luca Maria Chiesa, Maria Nobile, Sara Panseri & Francesco Arioli	sara.panseri@unimi.it	Detection of glyphosate and its metabolites in food of animal origin based on ionchromatography- high resolution mass spectrometry (IC-HRMS)	Food Additives & Contaminants:	36	4	592-600,	2019	https://doi.org/10.1080/19440049.2019.1583380	To set up and validate an analytical method based on Ion-Chromatography and High-Resolution Mass Spectrometry (IC-HRMS) to detect glyphosate an its metabolite in honey, bass fish and bovine muscle.	Honey, fish, and bovine muscle were selected for method validation. Five sample each was homogenised to form a pool for validation. Ten commercial samples of each were also collected from different market for analysis.	The use of high-resolution mass spectrometry allowed low background matrix signal to be obtained which shows improved sensitivity of LODs. Besides, the high-resolution mass spectrometry and hyphenation with ion chromatography is highly effective for the analysis of challenging analytes in complex matrices.	An application of simple and versatile extraction method used in combination with IC-HRMS to detect Glyphosate, AMPA, and Glufosinate in LOQ range of 0.0043 - 0.00926 mg/kg in honey bass fish and bovine muscle did not show any traces of pesticides.
2	Pavle Jovanov, Vale´ ria Guzsvany, Sanja Lazic, Mladen Franko, Marijana Sakac, Ljubisˇa Sˇ aric´ a, Jovana Kos	pavle.jovanov@fins.uns.ac.rs	Development of HPLC-DAD method for determination of neonicotinoids in honey	Journal of Food Composition and Analysis	40	NA	106–113	2015	http://dx.doi.org/10.1016/j.jfca.2014.12.021#	To develop and optimise the HPLC-DAD analytical method for the simultaneous analysis of 7 neonicotinoids in honey samples.	The HPLC-DAD analytical method was developed and optimised both with dispersive liquid–liquid microextraction (DLLME) and QuEChERS sample preparation procedures and used to simultaneously analysis seven neonicotinoids (dinotefuran, nitenpyram, thiamethoxam, clothianidin, imidacloprid, acetamiprid and thiacloprid) in 104 honey samples (i.ie 51 sunflower,26 wildflower, 22 acacia and 5 linden) from …	Thiacloprid was detected in 5 wildflowers samples, imidacloprid was found in 4 sunflower honey samples and Thiamethoxam was detected in 5 wildflower honeys.The result of the study, which confirmed the presence of thiacloprid, imidacloprid and thamethoxam, brought into question the effectiveness of the ongoing control of honey.	An analysis of 140 samples of honey from sunflower, wildflower, acacia and linden sources from different locations using the HPLC-DAD analytical in conjunction with both the dispersive liquid–liquid microextraction (DLLME) and QuEChERS sample preparation procedures for the determination of seven neonicotinoids, confirmed the presence of thiacloprid, imidacloprid and thamethoxam in some small numb…
3	Enrique Mejias . Carlos Go´mez . Tatiana Garrido . Paulina Godoy . Miguel Go´mez . Gloria Montenegro	egmejias@uc.cl	Natural attributes of Chilean honeys modified by the presence of neonicotinoids residues	Agroforest Syst	93	NA	2257–2266	2019	https://doi.org/10.1007/s10457-019-00345-z	To analyse the potential relationship between four neonicotinoids and changes in the total phenolic contents and antioxidant activity of honey samples collected from hives located in proximity to agricultural areas across two regions in Chile	10 honey samples were collected from two different regions in Chile and analysed to quantify phenolic contents, antioxidant activity and the presence of four neonicotinoids using the DisQuE Dispersive Solid Phase Extraction with QuEChERS methods followed by ultra-performance liquid chromatography (UPLC)–tandem mass spectrometry (MS/MS). As part of the design, pesticide-free honey samples were for…	None of the honey samples contained residues of Thiacloprid and the total phenolic contents decreased in response to increasing levels of thiamethoxam and Thiacloprid. Anti-oxidant activity showed remarkable increases whenever honey wad fortified concentrations of the four neonocotinoids.	An analysis of honey samples from different regions in Chile for relationship between four neonicotinoids and changes in the total phenolic contents and antioxidant activity of honey samples showed decreasing phenolic contents and increasing antioxidant activity in response to the assessed increasing fortification concentrations of neonicotinoids.
4	Risto Raimets, Anna Bont_x0001_sut_x0001_snaja, Vadims Bartkevics b, Iveta Pugajeva, Tanel Kaart, Liisa Puusepp, Priit Pihlik, Indrek Keres, Haldja Viinalass, Marika M€and, Reet Karise	ristorai@gmail.com	Pesticide residues in beehive matrices are dependent on collection time and matrix type but independent of proportion of foraged oilseed rape and agricultural land in foraging territory	Chemosphere	238	NA	124555	2020	https://doi.org/10.1016/j.chemosphere.2019.124555	To determine whether different honey beehive materials reflect similar pesticide residues and how these are correlated to bee forage preference and land use characteristics.	140 samples of brood, nurse bees, honey, bee bread and corbicular pollen were collected either once or twice per season from 23 commercial apiaries located in south-eastern Estonia in two consecutive years, 2013 and 2014 (during flowering winter 25th May to 2nd June or spring 4-15th Junly) and examined for the residues of pesticides commonly used in Estonia using the QuEChERS extraction method fo…	An analysis of beehive matrices n south-eastern part of Estonia showed that different honeybee colony matrices differ both the amount and composition of pesticides. Residues of 17 different active compounds from all the three basic pesticides were detected in the pesticide classes.Fluvalinate was the most detected within 39 samples followed by thiacloprid (36), tebuconazole (22) and dimethoate (1…	An evaluation of the different beehive matrices for the types of pesticides contained, in them in relation to foraging preferences and land use types in foraging, showed that that different components of the beehives contained various pesticide residues in varied quantities evident by the fact that insecticides and fungicides were dominant in pollen and beebread whereas herbicides represented the…
5	Carl J. Berg, H. Peter King, Glenda Delenstarr, Ritikaa Kumar, Fernando Rubio, Tom Glaze5	cberg@pixi.com	Glyphosate residue concentrations in honey attributed through geospatial analysis to proximity of large-scale agriculture and transfer off-site by bees	PLoS ONE	13	7	198876	2018	https://doi.org/10.1371/journal. pone.0198876	To determine glyphosate concentration in honey obtained on Kaua’I and to determine land use attributes most correlated with glyphosate prevalence and concentration in the honey	Honey samples were taken from 59 beehives on multiple year rolling on the Hawaiian island of Kaua’i and additional samples were bought from the store and analysed using the ELISA technique. Further to this the presence and concentration of glyphosate residues were geographically mapped with respect to general geography of the land and landuse. A one km radius was used to define the bees’ foraging…	The presence of glyphosate in the honey correlates with areas geospatial analysis identified as consisting mainly of large-sale mono-crop agriculture. 27.1% of hive honey and further 33.3% of store-bought honey contained glyphosate residues that were higher than the LOQ. The 33.3% of the store-bought honey found to contain glyphosate honey was found to be less than 59% in store bought honey from …	Honey samples directly taken from beehives located on the Hawaiian island of Kaua`i and commercial honey samples analysed for the presence of the glyphosate residues using the ELISA technique. 27.1% of hive honey and further 33.3% of store-bought honey contained glyphosate residues that were higher than the LOQ and a mapping around the sampled beehives established that very high occurrences of gl…
6	Deborah Ruth Amulen, Pieter Spanoghe, Michael Houbraken, Andrew Tamale, Dirk C. de Graaf, Paul Cross4, Guy Smagghe	DeborahRuth.Amulen@Ugent.be	Environmental contaminants of honeybee products in Uganda detected using LC-MS/MS and GC-ECD	PLOS ONE	12	6	e0178546	2017	https://doi.org/10.1371/journal.pone.0178546	To develop and validate a multi-residue method for screening 36 pesticide residues in honeybees, honey and beeswax using LC-MS/MS and GC-ECD	The study was conducted in primary honey-producing areas of Uganda and only apiaries within a 3 km range of cropping system were considered. Equal number of samples were collected in each of the three zones during the dry season of October to 2014 to February 2015. Only beehives with removable combs were included in the sample frame.	The LOQs for the LC-MS/MS ranged between 0.000028 mg/kg and 0.000094 mg/kg whiles its was 0.0002 mg/kg and 0.000696 mg/kg. Eight of the pesticides analysed were above the LOQ and these were Acetaprimid, cypridinil, dimethoate, thiram, thiacloprid, fenitrothion, chlorpyrifos and profenofos. 18.28% of the samples contained pesticides in honeybees and beeswax, however, no pesticide residues were det…	An application of a multi-residue method to screen 36 pesticide in honeybee, honey and beeswax established the presence of 20 pesticides in either honeybees or beeswax. The beeswax contained the highest frequencies of pesticides and occurred mainly in samples from citrus and tobacco farms. None of the detected classes of pesticides namely neonicotinoids, organophosphates, carbamates, organophosph…
7	Vijayakumar Bommuraj, Yaira Chen, Hagai Klein, Roy Sperling, Shimon Barel, Jakob A. Shimshoni,	jakobs@volcani.agri.gov.il	Pesticide and trace element residues in honey and beeswax combs from Israel in association with human risk assessment and honey adulteration	Food Chemistry	299	NA	125123	2019	https://doi.org/10.1016/j.foodchem.2019.125123	To determine the profile of pesticide and trace elements of Israeli honey and beeswax	Three healthy bee colonies were randomly sampled from each of the 32 apiaries located across the country, pooled together and screened for pesticides and trace elements.	32% of the samples contained between 3 and 5 pesticide residues. Daily consumption of honey and beeswax together may compromise children’s health based on findings.	A profiling of pesticide and trace elements in honey and wax from Israeli shows that honey and beeswax from Israel are contaminated by at least two pesticides simultaneously with amitraz metabolites and coumaphos being the most frequently detected. Whereas the lipophilic pesticides were more prevalent in beeswax, honeys were more contaminated with neonicotinoid insecticides and 2,4-dicholophenoxy…
8	Zaneta Bargan´ska, Piotr Konieczka and Jacek Namies´nik	zanjarz@gmail.com	Comparison of Two Methods for the Determination of Selected Pesticides in Honey and Honeybee Samples	Molecules	23	10	2582	2018	https://doi.org/10.3390/molecules23102582	To develop and validate two analytical methods for the determination of selected pesticides in honey and honeybee samples after the modification of QuEChERS extraction in combination with gas chromatography-tandem mass spectrometry (GC-MS/MS) and liquid chromatography-tandem mass-spectrometry and compare their perfomances	Two analytical methods were developed and validated after the modification of QuEChERS extraction in combination with gas chromatography-tandem mass spectrometry (GC-MS/MS) and liquid chromatography-tandem mass-spectrometry and applied and compare their performances and applied for the determination of selected pesticides in honey and honeybee samples collected from three counties of Pomerania (P…	Detected levels of 28 pesticide residues were higher than the LOQ except bifenthrin, fenpyroximate, methidathione, Spinosad, thiamethoxam and triazophos when using LC-MS/MS but only seven pesticide residues were higher than LOQ when using the GC-MA/MS. Seventy-nine percent of the pesticide residues detected to be higher than the LOQ belonged to the acaricides, herbicides, fungicides, pyrethroids,…	A comparison of two analytical methods, developed and validated based on the modification of QuEChERS extraction in combination with gas chromatography-tandem mass spectrometry (GC-MS/MS) and liquid chromatography-tandem mass-spectrometry and applied were undertaken during the determination of selected pesticides in honey and honeybee samples collected from three counties of Pomerania (Poland). O…
9	Noëmie El Agrebi, Simone Tosi, Olivier Wilmart, Marie-Louise Scippo, Dirk C. de Graaf and Claude Saegerman	claude.saegerman@uliege.be	Honeybee and consumer’s exposure and risk characterisation to glyphosate-based herbicide (GBH) and its degradation product (AMPA): Residues in beebread, wax, and honey	Science of the Total Environment	704	NA	135-312	2020	https://doi.org/10.1016/j.scitotenv.2019.135312	To investigate the extent of contamination of apicultural products by GBH and AMPA and their risk to honey bees and human health.	Beebread and wax were sampled from 30 beekeepers for analysis of GBH residues and AMPA. Following that, ten beekeepers were randomly selected from thirty beekeepers with highest GBH residues contamination in wax from brood chamber to provide a combination of wax and honey for analysis. Apiaries were stratified and randomly distributed in southern and northern Belgium.	Two out of every ten honey samples were contaminated by GBH at a detection lower than the LOQ. No trace of AMPA detected in sampled honey. GBH residues are mostly stored in the brood chamber rather than honey supers	An analysis of bee bread, wax and 10-paired samples of wax/honey of glyphosate-based herbicides and its degradation products aminomethylphosphonic acid (AMPA) in Belgium using high-performance liquid chromatography-electrospray ionisation tandem mass spectrometry (HPLC-ESI-MS-MS) did not show any significance difference in detection rate between the north and south provinces of Belgium
10	Luca Maria Chiesa, Sara Panseri, Maria Nobile, Federica Ceriani and Francesco Arioli	sara.panseri@unimi.it	Distribution of POPs, pesticides and antibiotic residues in organic honeys from different production areas	FOOD ADDITIVES & CONTAMINANTS: PART A	35	7	1340–1355	2018	https://doi.org/10.1080/19440049.2018.1451660	To investigate a broader spectrum of analytes, pesticides, POPs and antibiotics in organic honeys collected from different productive areas according to their characteristics to confirm potential transfer of xenobiotics into supply from different sources than beekeeping practices. oo	Representative samples from different environmental anthropogenic context covering high anthropic, low anthropic, intensive farming, intensive husbandry area and farming and husbandry areas were collected and analysed alongside 18 organic samples purchased from markets for the presence of pesticides, POPs and antibiotics.	The honey from the market showed the presence of demeton, disulfoton and chlorpyrifos.	An analysis of persistent organic pollutants, pesticides, and antibiotics in honey from different geographical areas confirmed the presence of biphenyl, polybrominated diphenyl ether and polycyclic aromatic hydrocarbons in all the environmental contexts proving their widespread use. However, none of the 95 organic honeys contained antibiotics or neonicotinoids confirming the absence of apicultura…
11	Jovani Ruiz-Toledo, Rémy Vandame, Ricardo Alberto Castro-Chan, Rosa Patricia Penilla-Navarro, Jaime Gómez and Daniel Sánchez	dsanchez@ecosur.mx	Organochlorine Pesticides in Honey and Pollen Samples from Managed Colonies of the Honey Bee Apis mellifera Linnaeus and the Stingless Bee Scaptotrigona mexicana Guérin from Southern, Mexico	Insects	9	2	54	2018	https://doi.org/10.3390/insects9020054	To investigate the seasonal and the spatial variation in the levels of organochlorine pesticides present, if any, in honey and pollen of managed colonies of both the honeybee Apis mellifera L. and the stingless bee Scaptotrigona mexicana Guérin in a highly fragmented landscape	Three colonies of each of Apis mellifera and Apis mexicana were moved into each of two sites established for the study. The sites were selected according to the proportion of land used for agriculture with site one consisting of 2% urban settlement, 36% of conserved remnants of original forest and 62% agriculture whilst the site 2 had 1%of land occupied by urban settlements, 17% covered with orig…	Fifteen of the studied organochlorine compounds screened were detected. Pesticide residues of detected organochlorins studied were found to exceed the safety and legal levels of pesticide in pollen and honey. The number of pesticides quantified in honey produced by S. mexicana did not differ much from that of the honey produced by A. mellifera.	An analysis of honeys produced by Apis mellifera and Apis mexicana to determine the presence of organochlorine pesticides established show that 88.44% and 93.33% of the honey sample of Apis mellifera and Apis mexicana respectively contained at least one organochlorine. The most frequently detected compounds were Heptaclor (44% of the samples), -HCH (36%), DDT (19%), Endrin (18) and DDE (11%) with…
12	Laura Carbonell-Rozas Francisco J. Lara Monsalud del Olmo Iruela AnaM. García-Campaña	frjlara@ugr.es	Capillary liquid chromatography as an effective method for the determination of seven neonicotinoid residues in honey samples	JOURNAL OF SEPARATION SCIENCE	43	20	3825–3982	2020	10.1002/jssc.202000611	To determine seven relevant neonicotinoids in commercial honey from different origins using capillary liquid chromatography in combination with DLLME	An analytical method based on capillary chromatography with diode array detection was developed and optimised and subsequently applied for the simultaneous quantification of seven neonicotinoid insecticides in commercial honey samples in Granada, Spain.	The DLLME-capillary LC is a powerful, simple and fast alternative for screening and quantification of NNI residues in honey samples and allows the determination of neonicotinoids in honey samples nelow MRLs set by EU	An application of the optimised DLLME-CLC-UV analytical method for the determination of neonicotinoids residues in honey from different floral origins using dispersive liquid-liquid microextraction as sample treatment recorded lower detection and quantification limits than 0.0066 and 0.00220 mg/kg respectfully for the studied analytes.
13	Mei Chen, Lin Tao, John McLean, and Chensheng Lu	cslu@hsph.harvard.edu	Quantitative Analysis of Neonicotinoid Insecticide Residues in Foods: Implication for Dietary Exposures	Journal of Agriculture and Food Chemistry	62	26	6082−6090	2014	https://doi.org/10.1021/jf501397m	To demonstrate the presence of neonicotinoids in foods that people commonly consume	In this study, we used a sensitive and modified LC-MS/MS method along with the QuEChERS procedure to simultaneously measure eight neonicotinoid residues in various foods incluing fruits, vegetables, and honey and in pollen.	90% of the honey samples contained imidacloprid including 2 organic honey samples.	A surveillance of neonicotinoids in honey along side other matrices namely vegetables, fruits and pollen established the presence of neonicotinoids in 90% of the honey with 50% of the honey samples containing multiple neonicotinoids with imidacloprid being the most prevalent of the studied analytes.
14	Olivier Lambert, Me´ lanie Piroux, Sophie Puyo, Chantal Thorin, Monique L’Hostis, Laure Wiest, Audrey Bulete´, Fre´de´ ric Delbac, Herve´ Pouliquen	olivier.lambert@oniris-nantes.fr	Widespread Occurrence of Chemical Residues in Beehive Matrices from Apiaries Located in Different Landscapes of Western France	PLoS One	8	6	e67007	2013	https://doi.org/10.1371/journal.pone.0067007	To investigate the contamination of 18 apiaries by pesticide residues through analysis of 3 different matrices over 2 years	Three hive matrices, foraging honeybees, trapped pollen and honey were collected randomly from eight colonies from each of the 18 apiaries located in four different landscapes (small islands, rural-grassland, rural-cultivated landscape and urban landscape) at Western France and analyzed to evaluate the presence of pesticide and veterinary drugs over a two-year period	At least one contaminant was respective detected in 72.3%, 95.7% and 58.6% of the 141 honeybee samples, 141 honey and 128 pollen samples which were analyzed.Honey was found to be the matrix most contaminated by triazole fungicides with 5 different compounds including cyproconazole	A multi-residue analysis of 80 compounds in 141 honeybee, 141 honey and 135 pollen samples collected from eighteen apiaries located in Western France showed that 95.7%, 72.3% and 58.6% of the honey, honeybees and pollen samples were contaminated by at least one contaminated. Honey was found to have the highest frequency of detection followed by pollen and honeybees. Samples from rural-cultivated …
15	Fernanda H. Salami and Maria Eugeˆ nia C. Queiroz*	mariaeqn@ffclrp.up.br	Microextraction in Packed Sorbent for the Determination of Pesticides in Honey Samples by Gas Chromatography Coupled to Mass Spectrometry	Journal of Chromatographic Science	51	10	899-904	2013	https://doi.org/10.1093/chromsci/bms187	To develop and validate an analytical method based involved in microextraction packed sorbent and gas chromatography coupled with mass spectrometry (MEPS-GC-MS) for the multi-residue analysis of 22 pesticides.	Analytical method based involved in microextraction packed sorbent and gas chromatography coupled with mass spectrometry (MEPS-GC-MS) was developed and validated and subsequently used to determine 22 pesticide residues in organic honey samples were purchased from retail markets in the city of Ribeiro Preto Brazil.	The accuracy values (82-114%) ere found to be adequate for all analytes. The method is able to measure the pesticides in the presence of endogenous honey components. The concentrations of all detected pesticide residues were below the LOQ.	An analysis of in 20 samples organic honey samples purchased from retail markets in the city of Ribeiro Preto Brazil to determine 22 pesticide residues using the microextraction packed sorbent and gas chromatography followed by the mass spectrometry (MEPS-GC-MS) proved very promising alternate for analysis of pesticide residues capable of being used 40 times compared to the conventional solid-pha…
16	Maryam Shamsayei, Yadollah Yamini∗, Hamid Asiabi	yyamini@modares.ac.ir	Evaluation of highly efficient on-line yarn-in-tube solid phaseextraction method for ultra-trace determination of chlorophenols inhoney samples	Journal of Chromatography A	1559	NA	70-78	2018	https://doi.org/10.1016/j.chroma.2018.07.043	To determine cholorophenols in honey samples using the novel analytical method yarn@PPy@Cu-Cr-FeLDH sorbent in yarn-IT-SPE combined with HPLC-UV.	A novel “yarn-in-tube” configuration was introduced by packing cotton yarn inside stainless steel cartridge named packed yarn-in-tube solid phase extraction (yarn-IT-SPE) followed by high performance liquid chromatography for the analysis of chlorophenols in 5 commercial honeys received from suppliers.	The recoveries of the three CPs ranged from 93.0% to 107.0%. The method achieved wide linear range, low LOD and high recovery. Combining the novel yard@PPy@Cu-Cr-FeLDH sorbent for packed yarn-IT-SPE procedure exhibited excellent accuracy, repeatability and ease of operation.	Analysis of 4-chloro-, 2,4-dichloro- and 2,4,6-trichloro phenols I honey samples using the novel analytical method yarn@PPy@Cu-Cr-FeLDH sorbent in yarn-IT-SPE combined with HPLC-UV detected the analytes ranging from 0.00005 to 0.00007 mg/kg and showed excellent accuracy, repeatability and ease of operation.
17	Silvina Niell, Florencia Jesús, Cecilia Pérez, Yamandú Mendoza, Rosana Díaz, Jorge Franco, Verónica Cesio,Δ and Horacio Heinzen,	heinzen@fq.edu.uy	QuEChERS Adaptability for the Analysis of Pesticide Residues in Beehive Products Seeking the Development of an Agroecosystem Sustainability Monitor	Journal of Agricultural and Food Chemistry	63	18	4484−4492	2015	https://doi.org/10.1021/acs.jafc.5b00795	To apply QuEChERS protocols to analyse pesticide residues in bees and bee products	Seven apiaries, comprising of at least 20 beehives were selected from different production zones, and samples of bees, beeswax, honey and pollen were taken randomly from five beehives in fall, winter and spring and analysed for the (19 of the most employed pesticides in intensive cropping fields).	Result showed the accumulation of thiacloprid, imidacloprid, methomyl, carbaryl, hexythiazox, azoxystrobin, pyraclostrobin, tebuconazole, and haloxyfop-methyl at 0.0001-0.01 mg/kg levels.	The QuEChERS method coupled to LC-MS/MS was applied to analyse bee, honeys, beeswax and pollen for the determination of 19 most employed pesticide intensively. The amount and occurrence of the pesticides correlated with the season and agrochemical season which the beehives were located.
18	Maria Garcia-Chao, Maria Jesus Agru˜na, Gonzalo Flores Calvete, Vasilis Sakkas, Maria Llompart, Thierry Dagnac	thierry.dagnac@xunta.es	Validation of an off line solid phase extraction liquid chromatography–tandem mass spectrometry method for the determination of systemic insecticide residues in honey and pollen samples collected in apiaries from NW Spain	Analytica Chimica Acta	627	2022-02-01	107–113	2010	https://doi.org/10.1016/j.aca.2010.03.011	To develop analytical method to determine residues of fipronil and some of its metabolites as well as thiamethoxam and imidacloprid in honey and pollen samples	An analytical method involving an offline solid phase extraction liquid chromatography-tandem mass spectrometry was developed and validated according to the SANCO/10684/2009 and subsequently applied to determine pesticide residues in 91 honey samples from 73 beehives located in the North Western Spain during two sampling campaigns. The study was done by treating directly portion of the hives	None of the targeted pesticide residues was detected in any of the 91 samples analysed at either the decision limit or detection capability. The average recovery of the surrogate imidacloprid-D4 was 104.5% (RSD 11.3%). Recoveries, repeatability, within-lab reproducibility, decision limit and detection capability were done simultaneously.	A validated solid phase extraction liquid chromatography–tandem mass spectrometry analytical method was employed to analyse targeted pesticide residues in 91 sample from 73 beehives located at north Western Spain but no pesticide residues of targeted pesticides were detected in any of analysed samples either at the decision limit or detection capability.
19	Garry Codling, Yahya Al Naggar, John P. Giesy and Albert J. Robertson8	garrycodling@yahoo.co.uk	Neonicotinoid insecticides in pollen, honey and adult bees in colonies of the European honeybee (Apis mellifera L.) in Egypt	Ecotoxicology	27	NA	122-131	2018	https://doi.org/10.1007/s10646-017-1876-2	To quantify a range of neonicotinoids and their metabolites in bees, pollen and honey from 15 locations within the Nile Delta and to assess hazards posed by the dietary intake of neonicotinoids by forager and nurse bees using risk assessment.	Samples were taken during the clover (spring) and the cotton (summer) seasons when honey harvest is high. Samples were selected randomly from only professionally managed apiaries.	The study did not detect any clothianidin metabolites in any of the sample above LOD. None of the imidacloprid-urea was detected in any sample above the LOD. The acetamiprid and imidacloprid detected in samples assessed both in the spring and summer and in both cases showed similar concentrations across the two seasons	The study assessed the contamination of pollen honey and bees by neonicotinoid insecticides within the Nile Delta In Egypt during the spring and the summer planting seasons. In this study, a hazard assessment, that uses published LD values for individual neonicotinoids on foraging and brood workers, was conducted to establish the potential risk to brood workers
20	Godfred Darko, Jonah Addai Tabi, Michael Kodwo Adjaloo, and Lawrence Sheringham Borquaye	gdarko.sci@knust.edu.gh	Pesticide Residues in Honey from the Major Honey Producing Forest Belts in Ghana	Journal of Environmental and Public Health	2017		Article ID 7957431	2017	https://doi.org/10.1155/2017/7957431	To determine the concentrations of pesticides residues in honey produced in the major producing forest belts in Ghana	Honey samples from agricultural farmlands situated three forest belts in Ghana, namely Ashanti, Brong-Ahafo and Western Region were purposively collected for analysis. . Thirty samples were collected from the wild forest and 15 from domesticated beehives. All analysis done in three replicates	Eleven pesticides were detected in the honey sampled and their levels of concentrations were found to be close to the LOD. The honey samples from the forest recorded high pesticide residues than the beehives across the three regions. Diazinon, malathion and permethrin were detected at concentrations higher than method detection limit in the Brong Ahafo Region. Among the pesticides detected methox…	The study sampled honey from the major producing forest belts in Ghana and analysed for the presence of synthetic pyrethroids, organochlorine and organophosphate pesticide residues. All pesticide residues detected were found to be below the maximum residue limits set by the European Union.
21	Natalia Campillo, Pilar Viñas, Gema Férez-Melgarejo, and Manuel Hernández-Córdoba	hcordoba@um.es	Liquid Chromatography with Diode Array Detection and Tandem Mass Spectrometry for the Determination of Neonicotinoid Liquid Insecticides in Honey Samples Using Dispersive -Liquid Microextraction	Journal of Agricultural and Food Chemistry	61	20	4799−4805	2013	https://doi.org/10.1021/jf400669b	To determine several neonicotinoid insecticides in honey samples using a combined preparation method of SPE and DLLME followed by analysis using LC with DAD and tandem mass spectrometry (MS/MS).	Thirteen honey samples comprising of 3 eucalyptus samples, 3 heather samples, 3 orange samples, 2 rosemary samples, 2 thousand flowers samples were analysed using a combined preparation method of SPE and DLLME followed by analysis using LC with DAD and tandem mass spectrometry (MS/MS) to determine residues of five neonicotinoid insecticides.	No insecticides were detected above their detection limits. The recoveries of the spiked honey samples ranged from 90 to 104%.	An analytical method, SPE-DLLME-LC-APCI-IT-MS/MS was developed for the analysis of honey and yielded detection limits of 0.0002-0.001 and 0.00002- 0.00013 mg/kg ranges when using DAD and MS/MS respectively and when applied to 13 different honey samples no residues was detected.
22	Giorgiana-Valentina Blagaa , Carmen Lidia Chiīescu, Elena Lacramioara Lisa, Caterina Dumitru, Camelia Vizireanu, and Daniela Borda	carmen.chitescu@ugal.ro	Antifungal residues analysis in various Romanian honey samples analysis by high resolution mass spectrometry	JOURNAL OF ENVIRONMENTAL SCIENCE AND HEALTH, PART B	55	5	484–494	2020	https://doi.org/10.1080/03601234.2020.1724016	To investigate the presence of azole biocide and antifungal residues in different types of honey from different geographic areas in Romania.	18 honey samples from different geographic location purchased from beekeepers who certified their botanical and geographical origin were analysed using the Q-Extractive Orbitrap LC-MS/MS to determine the presence of 25 compounds, biocides, and antifungals.	All targeted compounds were detected in the honey samples in the ESI (b) ionisation mode. Th method showed great sensitivity seen LODs for all analytes being lower than 0.005 mg/kg. The method proved very adequate with all LOQs being lower than 0.015 mg/kg and below the MRL. Amitraz was not detected any of the analytes	An analysis of 18 honey samples from different geographic location using the Q-Extractive Orbitrap LC-MS/MS to determine the presence of 25 compounds, biocides and antifungals showed the presence of carbendazim, enilconazole, hexaconazole, penconazole, tebuconazole, flusilazole, thiabendazole, terconazole, cyproconazole, and metalaxyl with the measured quantifies ranging from 0.0017 - 0.0072 mg/k…
23	Souad Kammoun, Blaise Mulhauser, Alexandre Aebi, Edward A.D. Mitchell, Ga_x0001_etan Glauser	gaetan.glauser@unine.ch	Ultra-trace level determination of neonicotinoids in honey as a tool for assessing environmental contamination*	Environmental Pollution	247	NA	964-972	2019	https://doi.org/10.1016/j.envpol.2019.02.004	To develop an analytical method based on QuChERS and UHPLC-MS/MS for the simultaneous determination of nine neonicotinoids and related molecules in honey at ultra-trace levels.	An analytical method based on QuChERS and UHPLC-MS/MS was developed and validated and used to determine neonicotinoids and related molecules in 36 honey samples from the Botanical Garden of Neuchatel that were previously analysed and shown to contain variable amounts of the five most frequent neonicotinoids.	LOQs of all analytes, recorded LLOQ was found to be below the concentration levels (100 pg/g) that can be potentially harmful to bees. 28% of the 36 samples which were analysed at least pone of dinotefuran, nitenpyram, sulfoxaflor and flupyradifurone	An analysis of honey samples from the Botanical Garden of Neuchatel using an analytical method based on QuChERS and UHPLC-MS/MS to determine neonicotinoids and related molecules showed tat acetamiprid, clothianidin, imidacloprid, thiacloprid and thiamethoxam proved stable over long periods when kept at -20C whereas acetamiprid and thiacloprid showed partial degradation at room temperatures.
24	Melina P. Michliga,b, Julieta Merkec, Adriana C. Pacinib,c, Emanuel M. Orellanoc, Horacio R. Beldoménicoa, María R. Repettia,	mrepetti@fiq.unl.edu.ar	Determination of imidacloprid in beehive samples by UHPLC-MS/MS	Microchemical Journal	143	NA	72–81	2018	https://doi.org/10.1016/j.microc.2018.07.027	To develop and validate suitable methodologies for the determination of imidacloprid in each of the complex beehive matrices	The study involved an open-field study in the same apiary where 30 beehives of Apis mellifera L. were installed with colonies of the same health and population conditions. Colonies were then fed with sucrose syrup with different concentrations of imidacloprid at 15, 30, 120 and 240 μg kg−1 during the honey yielding season of September to October 2014. Honey and beeswax (honeycomb) samples were th…	Th LOQ level in beeswax was higher than any other matrice because of the initial dilution of the wax samples. The recoveries for the matrices were bees 70 ± 20; honey 88 ± 12 & wax 97 ± 16	Analysis of imidacloprid in four beehive matrices namely adult worker bee, larvae, honey and beeswax from open-field study in the same apiary of 30 beehives using a modified QuEChERS technique coupled to UHPLC-MS/MS for analysis recorded detection limits of 0.00025, 0.0005 and 0.001 mg kg−1for honey, bees and beeswax respectively. An outcome shows correlation of concentration of imidacloprid to d…
25	Chensheng (Alex) Lu,A,B Chi-Hsuan Chang,A Lin TaoA and Mei Chen	cslu@hsph.harvard.edu	Distributions of neonicotinoid insecticides in the Commonwealth of Massachusetts: a temporal and spatial variation analysis for pollen and honey samples	Environ. Chem	13	1	4–11	2015	http://dx.doi.org/10.1071/EN15064	To quantify as well as assess the temporal and spatial variations of neonicotinoids in pollen collected directly from foraging bees and honey of individual hives across the State of Massachusetts	Individual beekeepers were informed and selected through their county association to provided hives for experiment. Those who expressed interest were made to present beehives which were installed with pollen trap and from which honey were taken and analysed for the presence of neonicotinoids.	72% of honey samples contained at least one detectable neonicotinoid insecticide. Imidacloprid was the analyte mostly detected with dinotefuran being the second. But flonicamid was not detected in any sample.	An analysis of honey collected between April and August 2013 using the relative potency factor established the presence of at least one neonicotinoid in 72% of the honey samples. Analysis was conducted using the relative potency factor (RPF) method where individual neonicotinoids were integrated into a single measurement of imidaclopridRPE. Further analysis showed that 57 and 15% of the samples c…
26	Reet Karise a, Risto Raimets a, Vadims Bartkevics b, Iveta Pugajeva b, Priit Pihlik c, Indrek Keres d, Ingrid H. Williams a, Haldja Viinalass c, Marika Mand	reet.karise@emu.ee	Are pesticide residues in honey related to oilseed rape treatments?	Chemosphere	188	NA	389-396	2017	https://doi.org/10.1016/j.chemosphere.2017.09.013	To establish which of the 50 currently used pesticides are present in honey gathered from heterogenous agricultural landscapes after the flowering pf oilseed crops	33 honey samples were collected during mid-July in both 2013 and 2014 during from beehives from different apiaries located In Estonia and analysed for the residues of 47 approved pesticides using multiresidue method with HPLC-MS/MS and GXC-MA and a single residue method for glyphosate, aminopyralid and clopyralid	Different amount and composition of pesticide residues were found in the honey between the years. Clopyralid and glyphosate were found in each of the year and on those two occasions were found to be higher than the MRL. No pesticide residue found in honey was found to be above a lethal level	An analysis of 33 honey samples from beehives located on heterogenous agricultural landscape was undertaken using the multiresidue method with HPLC-MS/MS and GC-MS combined with a single residue method for glyphosate, aminopyralid and clopyralid. Detected pesticide residues sometimes exceeded the maximum residue levels but the concentrations were below levels of toxicity to human health. Herbicid…
27	Osama I. Abdallah, Ahmad Hanafi, Sherif B. Abdel Ghani, Silvia Ghisoni, Luigi Lucini5	a.hanafi@agr.asu.edu.eg	Pesticides contamination in Egyptian honey samples	Journal of Consumer Protection and Food Safety	12	NA	317–327	2017	https://doi.org/10.1007/s00003-017-1133-x	To investigate the occurrences of pesticide residues in honey samples from Egypt and how bees are exposed to pesticides and take in residues through diet	52 samples were collected from multiple/different sites in both South and North of Egypt.	Pesticides residues were detected in seven out of the 52 honey samples and acetonitrile extraction was found to be more suitable for determining pesticide residues when compared to ethyl acetate extraction. Only the samples from the Delta region where temperatures are lower compared to the South Egypt, recorded pesticide residues. Metalaxyl had highest concentration of pesticide residues at 0.034…	The application of different extraction solvents and dispersive solid extraction to analyse 46 multiclass pesticide residues in 52 honey samples across Egypt detected pesticides residues in seven samples in the range of 0.003-0.03 mg/kg. All detected pesticide resideus were below the MRL set by the EU. Organochlorines were found to be commoner than neonicotinoids and the differences in cropping s…
28	Ghazala YAQUB, Mariyam KHALID, Ayeza IKRAM, Aimen SOHAIL	ghazala_yaqub@yahoo.com	Monitoring and risk assessment due to presence of metals and pesticides residues in honey samples from the major honey producing forest belts and different brands	Food Science and Technology	40	1	331-335	2020	https://doi.org/10.1590/fst.01919	To determine the presence of heavy metals and pesticides in honey and undertake risk assessment to establish the health implication.	Fifty-two honey samples were collected directly from forest belts and agricultural plains and further 25 samples from different national and international honey brands were purchased and analysed to determine the presence of heavy metals (zinc, iron, cobalt, manganese and chromium) and pesticide residues (bifenthrin, lambda cyhalothrin, imidacloprid, dichlorovas, amamectin and glyphosphate)	Only lambda cyhalothrin and bifenthrin were detected in some samples from forest belts. Risk assessment revealed potentially significant health risks in some samples which contained heavy metals and pesticides	An analysis of 52 honey samples collected from forest belts and 25 others of national and international origin confirmed the presence of only lambda cyhalothrin and bifenthrin in some samples from forest belts whilst residues of imidacloprid, difenoconazole, glyphosate and bifenthrin detected in national and international brands were found to be higher than the MRLs. Moreover, 4 heavy metals zinc…
29	Pavle Jovanov, Valéria Guzsvány, Mladen Franko, Sanja Lazić, Marijana Sakač, Bojana Šarić and Vojislav Banjac	valeria.guzsvany@dh.uns.ac.rs	Multi-residue method for determination of selected neonicotinoid insecticides in honey using optimized dispersive liquid–liquid microextraction combined with liquid chromatography-tandem mass spectrometry	Talanta	111		125–133	2013	https://doi.org/10.1016/j.talanta.2013.02.059	To develop an analytical method based on optimized dispersive liquid-liquid microextraction (DLLME) for the determination of selected neonicotinoids insecticides in honey.	An optimized dispersive liquid-liquid microextraction (DLLME) was developed and combined with reversed phase liquid chromatographic separation on C18 column and isocratic elution for simultaneous MS/MS determination of selected neonicotinoid insecticides in honey samples of different floral origins purchased from local markets in Novi Sad Region in Serbia.	There is lower reproducibility and accuracy for sample concentration higher than 0.05 mg/kg. An investigation of the chloroform and dichloromethane extraction solvent showed that dichloromethane performed as the one with better recovery rate. All analysed honeys were free from targeted neonicotinoid insecticides	An optimized dispersive liquid-liquid microextraction (DLLME) developed and combined with the reversed phase liquid chromatographic separation on C18 column and isocratic elution for simultaneous MS/MS determination and applied to honey samples of different floral origins purchased from local market Serbia. Optimising the LC-MS/MS parameters in this method provided good chromatographic separation…
30	Asko Laaniste, Ivo Leito, Riin Rebane, Reunno L~ohmus, Ants L~ohmus, Fredrik Punga, and Anneli Kruve	asko.laaniste@ut.ee	Determination of neonicotinoids in Estonian honey by liquid chromatography–electrospray mass spectrometry	JOURNAL OF ENVIRONMENTAL SCIENCE AND HEALTH, PART B	51	7	455–464	2016	http://dx.doi.org/10.1080/03601234.2016.1159457	To determine four neonicotinoids, namely imidacloprid, acetamiprid, thiamethoxam and thiacloprid, in a large number of honey samples collected over a time period of nine years in Estonia	A total of 2943 honey samples were collected directly from beekeepers from different sources over a nine-year period and analysed for the presence of namely imidacloprid, acetamiprid, thiamethoxam and thiacloprid using a modified QuEChERS method. Further to this 23 samples from Eastern Finland were analysed from an area rich in common heather (Calluna vulgaris) and rosebay willowherb (Epilobium a…	Twenty-five percent of 294 honey samples contained thiacloprid either or above the LOD level. No residues of thiamethoxam, imidacloprid or acetamiprid were detected. 19 samples contained thiacloprid over the LOQ level up to 0.13 mg/kg	An evaluation of 294 honey samples collected from 2005 to 2013 from 200 different locations for the presence of thiamethoxam, imidacloprid, acetamiprid and thiacloprid established the presence of thiacloprid in 27% of the samples but were below the MRL set by the EU.
31	Angela Paoloni, Sabrina Alunni, Alessandro Pelliccia, and Ivan Pecorelli	i.percorelli@iszum.it	Rapid determination of residues of pesticides in honey by mGC-ECD and GC-MS/MS: Method validation and estimation of measurement uncertainty according to document No. SANCO/12571/2013	JOURNAL OF ENVIRONMENTAL SCIENCE AND HEALTH, PART B	51	3	133–142	2015	http://dx.doi.org/10.1080/03601234.2015.1108748	To develop analytical method to determine 13 pesticides at levels equal to or greater than 0.010 mg/kg.	A rapid method was developed and optimized for simultaneous determination of different pesticides from honey samples. It was applied to analyse honey samples from different floral origins purchased from the market and tested for absence of analytes of interest and possible sources of interference	The developed method was successfully applied in the official control of over 100 honey samples of different botanical and geographical origins (EU and extra EU)	Thirteen pesticide residues were analysed in commercial honeys by a dissolution of honey in water and extraction by n-Hexane and followed by clean-up on a Florisil SPE column. Proficiency test conducted resulted in satisfactory z-scores in all 70 determinations. All parameters proved satisfactorily when compared to the values established by SANCO/1257/1/2013
32	Amit Choudhary and Duni C. Sharma	dcsharma@hillagric.ernet.in	Pesticide Residues in Honey Samples from Himachal Pradesh (India)	Bull Environ Contam Toxicol	80	NA	17–422	2008	https://doi.org/10.1007/s00128-008-9426-5	To critically analyse honey samples from India to prevent the likelihood of rejection of honey from India in the international market due to pesticide residues and also to provide monitoring data to prevent health to consumers.	Honey samples were collected directly from commercial beekeepers for analysis. Fifty-one samples were collected together with information related to the origin and honeybees	49.02 % of honey samples had at least one pesticide residues with 5.88% of the samples having residues higher than the prescribed national MRL for honey export. Organochlorine pesticides were present in 18 honey samples representing 35.29% of all the honey samples.	An analysis of honey from different parts of India showed that honey from natural vegetation had lesser pesticide residues. Generally, organophosphates were not detected except HCF and its isomers and DDT (Organochlorines) which were the commonly detected among the pesticide residues analysed. Among the synthetic pyrethroids only cypermethrin was detected in honey samples.
33	M Sarfraz Khan, Beena Kumari, H R Rohilla, H D Kaushik & R K Arora	sarfrazms65@yahoo.co.in	Analysis of insecticide residues in honeys from apiary (Apis mellifera) and wild honey bee(Apis dorsata and Apis florea) colonies in India	Journal of Apicultural Research	43	3	79-82	2015	https://doi.org/10.1080/00218839.2004.11101115	To investigate organochlorine, organophosphate and carbamate insecticide residues in Indian honeys from apiaries of A. mellifera and combs of wild honey bees A. dorsata and A. floreaa	Twelve samples each were taken from the nests of three honeybee species namely A. mellifera, A. dorsata and A. florea which were located across three agroclimatic zones recognised for beekeeping. The honey samples were squeezed from the combs. All the 36 samples were analysed for the presence of organochlorine and 21 samples (seven for each species) were analysed for organophosphate and carbamate…	DDT analogues was not detected in honey samples from wild Species. The honey from A. dorsata and A florea recorded higher HCF concentrations compared to honey samples from A. mellifera. Acephate was the highest contamination organophosphate across all species followed by quinalphos, malathion, dimethoate, chlorpyriphos and methyl-papathion.	An analysis of honey samples from colonies of A. mellifera and combs of wild honey bees A. dorsata and A. florea using gas liquid chromatography showed that apiary honey samples recorded higher contamination from organochlorines and organophosphate compared to honey produced by wild Apis Species. The most prevalent contaminants were HCH (83.3% of the samples) endosulfan (69.4%); aldrin (36.1) and…
34	J.L. Bernal, M.J. del Nozal L. Torlblo J.J. Jlmenez J. Atienza	NA	High-performance liquid chromatographic determination of benomyl and carbendazim residues in apiarian samples	Journal of Chromatography A,	787	2022-02-01	129-136	1997	https://doi.org/10.1016/S0021-9673(97)00633-X	To determine benomyl and carbendazim in honey, beeswax, pollen, larvae and bees likely to contain residues after being treated with fungicides	Beehives infected with Ascosphera apis were treated with the commercial formulation Benlate given to the beehive with artificial food. Liquid and semi-solid sources of food were then tested.	Recoveries on samples spiked at different concentrations exceeded 90% with relative standard deviation being lower than 5% in all cases. Extraction with organic solvent in the absence of acidification of the sample provided recoveries below 80% due to slow hydrolysis rate caused by carbendazim in the operation conditions.	In an extraction and chromatographic determination procedures, ethyl acetate was found to more suitable for the extraction of fungicides in honey, larvae and bees whilst methanol was on the other hand found to be mor suitable for wax and pollen samples.
35	María Luz Gómez-Pérez, Patricia Plaza-Bola˜nos, Roberto Romero-González, José Luis Martínez-Vidal, Antonia Garrido-Frenich.	agarrido@ual.es	Comprehensive qualitative and quantitative determination of pesticides and veterinary drugs in honey using liquid chromatography–Orbitrap high resolution mass spectrometry	Journal of Chromatography A	1248	NA	130– 138	2012	https://doi.org/10.1016/j.chroma.2012.05.088	To develop exact mass database for the determination of pesticides and veterinary drugs by UHPLC-Orbitrap-MS and to apply for multi-residue analysis of honey using generic and chromatographic conditions.	An exact mass database for the determination of pesticides and veterinary drugs by UHPLC-Orbitrap-MS was created using Exactive-Orbotrap analyser by following generic and chromatographic conditions. The database was developed to include exact masses of target ions and retention time data and the automatic search of any included compounds. The method was applied to honey sample bought from local m…	The creation of database using the UHPLC-Orbitrap-MS allows for automated search of analytes and the detection and quantification of targeted compounds. Pesticides residues were detected in 15% of samples analysed at the trace level within the same injection. All deytected peticides had LOD lower than MRLs set by EU	An exact mass database was developed to determine pesticides and veterinary drugs by UHPLC-Orbitrap-MS method which allowed adequate recovery and precision values of targeted analytes to obtained with LOD ranging from 0.001 to 0.05 mg/kg. An application of the method to 26 honey samples resulted in the detection of azoxystrobin, coumaphos, dimethoate and thiacloprid in four of the samples at
36	Zenata Barganska Marek Slebioda Jacek Namiesnik	zanjarz@gmail.com	Pesticide residues levels in honey from apiaries located of Northern Poland	Food Control	31	1	196-201	2013	https://doi.org/10.1016/j.foodcont.2012.09.049	To analyse honey samples for pesticides which are allowed in Poland	An analytical method based on the QuEChERS extraction followed by liquid chromatography-tandem mass spectrometry with electron spray ionisation was developed and validated to measure the concentration levels of 30 pesticide residues in 45 honey samples provided by beekeepers from apiaries located in northern Poland.	The levels of pesticide residues of bifenthrin, fenpyroximate, methidathion, Spinosad, thiamethoxam and triazophos exceeded the MRL in 11% of the samples and these were found to be related to agricultural practices. All the targeted pesticides residues were detected in 11% of the samples. 29% of the honey samples were found to contain pesticide residues out of 11% of targeted pesticide were found…	Forty-five honey samples were collected and analysed for the concentration of 30 pesticide residues by initially validated method based on the QuEChERS extraction and followed by liquid chromatography-tandem mass spectrometry with electron spray ionisation (LCeESIeMS/MS) and pesticide residues were detected in 29% of the samples.
37	Jianbo Houa, Wen Xiea, Deng Honga, Wenhua Zhanga, Fei Lib, Yan Qianc, Chao Hand,	chaohan96@hotmail.com	Simultaneous determination of ten neonicotinoid insecticides and two metabolites in honey and Royal-jelly by solid−phase extraction and liquid chromatography−tandem mass spectrometry	Food Chemistry	270	NA	204-213	2019	https://doi.org/10.1016/j.foodchem.2018.07.068	To develop the a simultaneous analysis method of ten neonicotinoid insecticide and two metabolites residues in honey and royal-jelly samples	A simultaneous analytical method based on based on the liquid chromatography-tandem mass spectrometry followed by LC-MS/MS on multiple reaction monitoring (MRM) mode under positive-ion electrospray ionisation was developed and validated and subsequently used to determine ten neonicotinoids and the two metabolites in 60 honey and royal jelly samples which were purchased from local factories and su…	Pymetrozine was detected in one honey sample and acetamiprid was detected five samples with residues being higher than the LOQ. Moreover, thiacloprid was detected in one honey sample and acetamiprid-N-desmethyl was detected in two honey samples.	An analysis of ten neonicotinoids and two metabolites using analytical method based on the liquid chromatography-tandem mass spectrometry followed by LC-MS/MS on multiple reaction monitoring (MRM) mode under positive-ion electrospray ionisation yielded LOQs of 0.00025 - 0.005 mg/kg for the ten neonicotinoids and the two metabolites with the average recoveries being in the region of 72.8-106.5%.
38	Malgorzata Gbylik-Sikorska, Tomasz Sniegocki, Andrzej Posyniak	malgorzata.gbylik@piwet.pulawy.pl	Determination of neonicotinoid insecticides and their metabolites in honey bee and honey by liquid chromatography tandem mass spectrometry	Journal of Chromatography B	990	NA	132-140	2015	https://doi.org/10.1016/j.jchromb.2015.03.016	To develop and validate an analytical method for the determination of 7 neonicotinoids and 6 of the metabolites in honeybee and honey	An analytical method, based on SPE extraction and clean-up followed by LC-MS/MS was developed, validated and applied to determine 7 neonicotinoids and 6 of the metabolites in honeybee and honey collected from hives localised on experimental apiary on laboratory at Swaezedz in Poland.	The developed method can be used for quantitative and confirmatory analysis	An analysis of honeybee and honey from hives localised on experimental apiary on laboratory at Swaezedz in Poland for 7 neonicotinoids and 6 of the metabolites based on based on SPE extraction and clean-up followed by LC-MS/MS showed average recoveries of 85.3% to 112.0% with repeatability ranging from 2.8% to 11.2%, within-laboratory reproducibility of 3.3-14.6% and the limit of quantification r…
39	Garry Codling, Yahya Al Naggar, John P. Giesy, Albert J. Robertson	garrycodling@yahoo.co.uk	Concentrations of neonicotinoid insecticides in honey, pollen and honey bees (Apis mellifera L.) in central Saskatchewan, Canada	Chemosphere	114	NA	2321	2016	https://doi.org/10.1016/j.chemosphere.2015.10.135	To study multiple colonies at Saskatchewan's farming industry and investigate whether NI could be detected in bees and hive products and to understand the potential effects that NIs may have on honey bees.	Honey, pollen and worker bees were collected from 7 independent apiaries located within a 30 km radius in central Saskatchewan where three two-storey colonies were randomly selected at each apiary that consisted of 40 colonies.	30% of the honey samples contained imidacloprid. Transformation products of Imidacloprid, imidacloprid-Olefin and imidacloprid-5-Hydroxy had higher detection frequency and a greater mean concentration. The concentration of clothianidin and thiamethoxam based on published LD values exceeded the lowest values. Clothianidinwas was found in 86% of the honey samples.	An analysis of 26 honey samples of honey from central Saskatchewan showed the presence of neonicotinoid insecticides and their transformation products with clothianidin and thiamethoxam being found as the most prevalent and having been detected in 68 and 75% of the honey samples at mean concentration of 0.082 and 0.0172 mg/kg wet mass in that order.
40	Ainsley Jones and Gordon Turnbull	ainsley.jones@fera.gsi.gov.uk	Neonicotinoid concentrations in UK honey from 2013	Pest Manag Sci	72	10	1897–1900	2016	https://doi.org/10.1002/ps.4227	To investigate the concentration of imidacloprid (and its olefin and 5-OH metabolites), clothianidin and thiamethoxam in honey samples from a range of location in the United Kingdom in order to determine honeybee exposure to concentration of these pesticides	Honey samples were collected from known apiaries from a range of locations which were approximately 2 miles of an oilseed and analysed for the concentration of imidacloprid (and its olefin and 5-OH metabolites), clothianidin and thiamethoxam using the solid-phase extraction followed by liquid chromatography–tandem mass spectrometry (LC-MS/MS)	No sample was found to contain imidacloprid or its metabolites. At least either Clothianidin or thiamethoxam or both pesticides were detected in all 16 samples from the OSR growing areas. The concentrations of clothianidin ranged from <0.00002 to 0.00082 mg/kg and that of thiamethoxam ranged from <0.00001 and 0.079 mg/kg	An analysis of 22 honey samples from multiple location in England collected in Spring 13 did not confirm the presence of imidacloprid or any of its metabolites and the concentrations of neonicotinoids were found to be below levels capable of causing any chronic mortalities.
41	CONSUELO SÁNCHEZ-BRUNETE, BEATRIZALBERO, ESTERMIGUEL, and JOSÉLUISTADEO	tadeo@inia.es	Determination of Insecticides in Honey by Matrix Solid-Phase Dispersion and Gas Chromatography with Nitrogen–Phosphorus Detection and Mass Spectrometric Confirmation	JOURNAL OF AOAC INTERNATIONAL	85	1	128–133	2002	https://doi.org/10.1093/jaoac/85.1.128	To develop and validate an analytical method based on the Matrix solid-phase dispersion determine 12 organophosphorus insecticides, one amidine and one carbamate in honey	A multiresidue, based on the Matrix solid-phase dispersion of honey on a mixture of Florisil and anhydrous sodium sulphate in a small glass columns and subsequent extraction with a low volume of hexane-ethyl acetate was developed to determine 14 pesticides in commercial honeys in Spain harvested from both unifloral and multi-floral sources.	An analysis of several Spanish honeys for the residues of 12 organophosphorus insecticides, one amidine and one carbamate using a developed multiresidue analytical method, based on the Matrix solid-phase dispersion, did not detect any residues of the studied insecticides.Using this method guarantees good reproducibility and low detection limits.	An application of a developed multiresidue method for the determination of 14 insecticides in Spanish honeys showed recorded average recoveries at the 0.00005 mgk/g levels were greater than 80% for organophosphorus insecticides and about 60% for other insecticides and the LOD ranged between 0.006 and 0.015 mg/kg.
42	Lucia Pareja, Florencia Jes´us, Horacio Heinzen, Mar´ıa Dolores Hernando, Łukasz Rajski and Amadeo R. Fern´andez-Alba	rajskilukasz@gmail.com	Evaluation of glyphosate and AMPA in honey by water extraction followed by ion chromatography mass spectrometry. A pilot monitoring study	Analytical Methods	11	16	2123–2128	2019	https://doi.org/10.1039/C9AY00543A	To undertake analysis of glyphosate in honey using two simple and efficient method devoid of using organic solvent	Two analytical method, a modified quick polar pesticides (QuPPe) method and a simple Dilute and Shoot method with water, through ion chromatography coupled to Q-Orbitrap accurate high-resolution mass spectrometry, were used to analyse glyphosate and AMPA in 16 commercial honey samples from Uruguay and Europe and further 16 honey samples directly taken from beehives.	Using internal and external calibration to quantify glyphosate yielded identical results making it broadly applicable. Glyphosate was successfully quantified at 0.005 mg/kg which was below the allowed EU-MRL of 0.05 mg/kg and had linear range of 0.005-0.5 mg/kg and medium matrix effect.	An analysis of glyphosate in 32 honey samples using a modified quick polar pesticides (QuPPe) method and a simple Dilute and Shoot method with water without using organic solvent through ion chromatography coupled Q-Orbitrap accurate high-resolution mass spectrometry detected no AMPA in any of the samples but glyphosate was found in 81% in the studied samples out of which 41% was above the EU-MRL.
43	C. Pirard, J. Widart, B.K. Nguyenb, C. Deleuze, L. Heudt, E. Haubruge, E. De Pauwa, J.-F. Focantny	jwidart@ulg.ac.be	Development and validation of a multi-residue method for pesticide determination in honey using on-column liquid–liquid extraction and liquid chromatography–tandem mass spectrometry	Journal of Chromatography A,	1152	2022-02-01	116–123	2007	https://doi.org/10.1016/j.chroma.2007.03.035	To develop and validate a multi-screening analytical method under ISO 17025 criteria to identify and quantify 17 chemically different insecticides and 2 metabolites.	A multi-residue confirmatory analytical method based on an on-column liquid-liquid extraction (OCLLE) using diatomaceous earth as inert solid and liquid chromatography (LC) coupled to mass spectrometry (MS) operating in tandem mode (MS/MS) was developed and validated under the ISO17025 criteria and used to analyse 100 honey samples, 99 bee samples and 98 wax samples collected from 16 beehives loc…	The MRM ensured that the 17 targeted pesticides were separated in less than 15 minutes with good specificity	An analyse 100 honey samples collected from different locations in Belgium for the presence of 17 insectaries and 2 metabolites using a multi-residue confirmatory method developed and validated under the ISO17025 criteria showed great sensitivity of detection limit ranging from 0.0000002-0.000942 mg/kg and quantification limit ranging from 0.0000002 to 0.001232 mg/kg.
44	Raquel Bridi, Arturo Larena, Paula Núñez Pizarro, Ady Giordano, Gloria Montenegro	rbridi@uc.cl	LC-MS/MS analysis of neonicotinoid insecticides: Residue findings in chilean honeys	Ciencia E Agrotecnologia	42	1	51-57,	2018	http://dx.doi.org/10.1590/1413-70542018421021117	To determine the residues of four neonicotinoid insecticides in Chilean honey using QuEChERS extraction and UHPLC-MS/MS analysis	16 uncontaminated honey samples collected on multiple years from beehives which were not exposed to pesticide within an adequate perimeter and located in Malloa were analysed for the determination of residues of four neonicotinoid insecticides in Chilean honey using QuEChERS extraction and UHPLC-MS/MS analysis.	The recovery of the method used ranged from 79% (acetamiprid) to 85% (thiamethoxan) fro the fortification level of 0.02 mg/kg and from 99% (thiacloprid) to 101% (thiamethoxan) for the fortification level of 0.1 mg/kg	An analysis of 16 Chilean honey samples to determine residues of acetamiprid, thiamethoxam, thiacloprid and imidacloprid showed that 18.75% of the samples contained neonicotinoids. The three samples in which pesticide residues were detected were from the Rengo region where the cultivation of fruits and grain are dominant.
45	Jiaheng Zhang, Haixiang Gao, Bing Peng, Songqing Li, Zhiqiang Zhou	hxgao@cau.edu.cn	Comparison of the performance of conventional, temperature-controlled, and ultrasound-assisted ionic liquid dispersive liquid–liquid microextraction combined with high-performance liquid chromatography in analyzing pyrethroid pesticides in honey samples	Journal of Chromatography A,	1218	38	6621– 6629	2011	https://doi.org/10.1016/j.chroma.2011.07.102	To investigate the dissimilarities among the conventional, US and TC IL-dispersive liquid phase microextraction technique combined with high-performance L (HPL) when using the same samples	The conventional, US and TC IL-dispersive liquid phase microextraction technique combined with high-performance L (HPL) were compared using the same samples to establish the method which is simple, low-cost, low toxicity and very rapid method for the simultaneous extraction and determination of pyrethroid and subsequently applied to 3 real honeys.	UA-IL DLLME proved comparatively simpler, more precise and more reliable method for the detection of pyrethroids in real honey to conventional IL-DLLME method. The relative recoveries of the four pyrethroids in spiked samples ranged from 100.6 to 103.9% with precision of 3.2-5.6% (RSD).	In a comparative study of the performance of conventional, ultrasound assisted (UA), and temperature-controlled (TC) ionic liquid (IL) dispersive liquid phase extraction (IL-LLME), the UA-IL-DLLME provided the best extraction efficiency with the procedure being more environmentally friendly, inexpensive, and easy to operate.
46	Laura Sánchez-Hernándeza, Deamelys Hernández-Domíngueza, María T. Martína,María J. Nozala, Mariano Higesb, José L. Bernal Yagüea,	jlbernal@qa.uva.es	Residues of neonicotinoids and their metabolites in honey and pollen from sunflower and maize seed dressing crops	Journal of Chromatography A,	1428	NA	220–227	2016	http://dx.doi.org/10.1016/j.chroma.2015.10.066	To determine the presence of thiamethoxam, clothianidin, imidacloprid and to characterise their metabolites in honey and pollen samples collected from apiaries close to crops of maize and sunflower grown from seeds coated with these neonicotinoids.	Honey and pollen samples, collected from apiaries close to crops of maize and sunflower grown from seeds coated with these neonicotinoids, were analysed by liquid chromatography coupled to quadrupole-time-of-flight mass spectrometry detector combined with accurate mass tools to determine the presence of thiamethoxam, clothianidin, imidacloprid and to characterise their metabolites.	In terms of honey varieties studied, it was observed that a range of LOQs of 0.0041-0.0083 mg/kg was recorded for Lavender honey whereas forest honeys had approximately 0.0125 - 0.005 mg/kg . Even though some metabolites were detected in the analytes, no detection, was made of thiamethoxam, clothianidin and imidacloprid in any of the honey samples	The result of analysis of honey samples collected from brood chamber combs of beehives located close to crops of sunflower from thiamethoxam coated seeds (samples HS1–HS5), and crops of maize from thiamethoxam, clothianidin and imidacloprid coated seeds (samples HM1–HM4) located in the Central Region of Spain showed that the three parent neonicotinoids analysed for were absent but four metabolite…
47	Muhammad Aslam Farooqi1, Mansoor-ul-Hasan, Sohail Akhtar, Muhammad Arshad, Muhammad Naveed Aslam3 and Muhammad Rafay	aslam_farooqi1770@yahoo.com	Detection of Insecticide Residues in Honey of Apis dorsata F. from Southern Punjab, Pakistan	Zoological Society of Pakistan	49	5	1761-1766	2017	http://dx.doi.org/10.17582/journal.pjz/2017.49.5.1761.1766	To determine the residues of commonly used insecticides in honey samples of giant honeybee (A. dorsata) which were being used in cotton belt area of Punjab, Pakistan against different insect pests of field crops.	4 each of samples of multi-floral raw honey of Apis dorsata F were collected from 4 districts namely Multan, D.G. Jhan, Layyah and Bahawalpur during the harvesting season of 2013-2014 analysed using High Performance Liquid Chromatography with ultraviolet detection (HPLC-UV) to determine the presence of the commonly used insecticides used in cotton belt area of Punjab, Pakistan against different i…	The levels of imidacloprid and endosulfan exceeded the MRLs having been detected at 0.55 and 0.26 mg/kg respectfully. Imidacloprid showed maximum contamination	The High-Performance Liquid Chromatography with ultraviolet detection (HPLC-UV) was used to analyse 16 multi-floral raw honey samples for presence of imidacloprid, thiamethoxam, profenofos, endosulfan, Spinosad and deltamethrin from four different district and the results showed mean recoveries of these insecticides between 74-92% with imidacloprid, endosulfan, deltamethrin being detected in the …
48	Gina Tanner and Christoph Czerwenka	christoph.czerwenka@ages.at	LC-MS/MS Analysis of Neonicotinoid Insecticides in Honey: Methodology and Residue Findings in Austrian Honeys	Journal of Agricucltural and Food Chemistry	59	23	12271–12277	2011	https://doi.org/10.1021/jf202775m	To develop and validate an analytical method for the simultaneous determination of a group of neonicotinoid insecticides and their metabolites in Australian honey and to investigate the possible differences between flower and forest honey samples.	41 honey samples comprising 32 flower honeys (produced from nectar of plants) and 9 forest honey (produced from excretions of plant sucking insects) were collected from different regions of Australia and analysed for the simultaneous determination of the levels entire group of neonicotinoid insecticides	On the average, higher amounts of neonicotinoids were detected in flower honey samples than forest honey samples. Thedetected residues were below the MRL.Among the analytes, the most frequently detected neonicotinoids was thiacloprid.	An analysis of Australian honey by acetonitrile extraction and subsequent cleanup by dispersive solid-phase extraction (QuEChERS type) for the simultaneous determination of eight neonicotinoid insecticides and their metabolites showed recovery of 60-114% with the LODs and LOQs ranging from 0.0006 to 0.0005 mg/kg and from 0.0002 to 0.01 mg/kg respectively for all detected residues.
49	Weijia Zhenga, Jin-A. Parka, A.M. Abd El-Atya,b, Seong-Kwan Kima, Sang-Hyun Choa, Jeong-min Choia, Hee Yia, Soo-Min Choa, Amer Ramadanb, Ji Hoon Jeongc, Jae-Han Shimd, Ho-Chul Shina	abdelaty44@hotmail.com	Development and validation of modified QuEChERS method coupled with LC–MS/MS for simultaneous determination of cymiazole, fipronil coumaphos, fluvalinate, amitraz, and its metabolite in various types of honey and royal jelly	Journal of Chromatography B	1072	NA	60-69	2018	https://doi.org/10.1016/j.jchromb.2017.11.011	To develop and validate a simple analytical method for the simultaneous determination of cymiazole, fipronil, coumaphos, fluvalinate, amitraz, and its metabolite 2,4-dimethylaniline (2,4-DMA) in commercial honeys royal jelly.	Forty-three (43) samples of four types of honey products (acacia, wild, chestnut, and manuka honey) purchased from different origins in the Republic of Korea and New Zealand and royal jelly collected from local supermarkets in Seoul (Republic of Korea) were analysed for the presence of cymiazole, fipronil, coumaphos, fluvalinate, amitraz, and its metabolite 2,4-dimethylaniline (2,4-DMA) using Mod…	Only cymiazole was successfully detected and quantified in three samples; for the rest of the samples, none was quantified even through they were detected	The use of the modified EN-QuEChERS method coupled to LC-MS/MS for the determination of cymiazole, fipronil, coumaphos, fluvalinate, amitraz, and its metabolites, 2,4-dimethylamiline in samples of acacia, wild, chestnut and manuka honeys as well as and royal jelly samples showed levels of quantification that ranged from 0.001 to 0.005 mg/kg with recoveries levels of 62.06 to 108.79% confirmed for…
50	De´bora Tomasini,MaiconR.F.Sampaio,SergianeS.Caldas,JaquelineG.Buffon, Fa´ bio A.Duarte,EdneiG.Primel n	eprimelfurg@gmail.com	Simultaneous determination of pesticides and 5-hydroxymethylfurfuralin honey by themodified QuEChERS method and liquidchromatograph coupled totandem mass spectrometry	Talanta	99	NA	380–386	2012	http://dx.doi.org/10.1016/j.talanta.2012.05.068	To develop and validate analytical method based on QuECHERS and LC-APCL-MS/MS for the simultaneous determination of eight different chemical classes of pesticides and HMF in honey.	This study describes the optimization and validation of a new, rapid, easy, efficient and robust method based on QuEChERS and LC-APCI-MS/MS for the simultaneous determination of 5-hydro- xymethylfurfural and eight pesticides three honey samples originating from native forest flowers, citrus flowers and eucalyptus flowers were purchased in local supermarkets.	None of the pesticide analytes was detected in any of the samples analysed. HMF was however detected in all the samples at concentrations of 12.1, 11.8 and 51.7 mg/kg.	An analysis of three honey samples originating from native forest flowers, citrus flowers and eucalyptus flowers were purchased in local supermarkets using the modified QuECHERS method coupled to LC-APCL-MS/MS for the simultaneous determination of eight different chemical classes of pesticides and HMF recorded LOQs which ranged from 0.005 to 1.0 mg/kg and recoveries spanning 70% and 112% for each…
51	Irani Mukherjee	mukrj_irani@yahoo.com	Determination of Pesticide Residues in Honey Samples	Bulletin of Environmental Contamination and Toxicology	83	NA	818–821	2009	DOI 10.1007/s00128-009-9772-y	To develop a simple standardised liquid-liquid extraction analytical method for the detection of low levels of pesticides in honey	A simple technique of liquid-liquid extraction coupled to GLC using EC detector method was developed and applied to analyse pesticide residues in 6 commercial honey.	The residues of pesticides from natural vegetation were less. The most frequently detected pesticide was HCH and its isomers with DDT coming after it.It was observed that, no sample analysed contained any of the studied compounds which was higher than the corresponding detection limits. Detected residues of malathion exceeded MRL set by the Government of India	An analysis of six honey samples from Himachal Pradesh vicinity using a simple standardised technique of liquid-liquid extraction achieved a recovery of 60%-90.6% and LOQs which ranged from 0.00005 to 0.001 mg/kg.
52	Mojtaba Shamsipur, Najmeh Yazdanfar, Mahnaz Ghambarian	mshamsipur@yahoo.com	Combination of solid-phase extraction with dispersive liquid–liquid microextraction followed by GC–MS for determination of pesticide residues from water, milk, honey and fruit juice	Food Chemistry	204	NA	289-297	2016	http://dx.doi.org/10.1016/j.foodchem.2016.02.090	To determine 19 of the most common agricultural pesticides used in Iran in water and food using the SPE-DLLME	An analytical method for the analysis of multi-residue pesticide was developed and optimised using solid-phase extraction coupled with dispersive liquid-liquid microextraction and gas chromatography-mass spectrometry where the type and volume of elution and extraction solvent, breakthrough volume, salt addition and extraction time were investigated. Subsequently the method was applied to analyse …	SPE coupled to DLLME is highly effective for complex food matrices as it is sensitive, low cost, and eco-friendly analytical method. Applicable for the separation, preconcentration and determination of pesticide 9and other noxious materials) in different food samples	A analysis of honey samples, collected from a garden sprayed with pesticides, using a preconcentration method for the extraction and determination of traces of multi-residues using solid-phase extraction coupled with dispersive liquid-liquid microextraction and gas chromatography-mass spectrometry yielded limit of detection in the range of 0.0005-0.0001 mg/kg with good linearity.
53	Débora Santos Silva Bezerra, Marcell Mendes Santos Silva, Pedro Henrique Viana de Carvalho, Adriano Aquino e Sandro Navickiene	sandnavi@ufs.br	MSPD procedure combined with GC-MS for the determination of procymidone, bifenthrin, malathion and pirimicarb in honey	Quim. Nova	33	6	1348-1351	2010	10.1590/S0100-40422010000600024	To develop a simple method for the determination of pirimicarb, malathion, bifenthrin and procymidone in honey samples using matrix solid phase dispersion and gas chromatography-mass spectrometry	A matrix solid-phase dispersion procedure followed by GC/MS in the SIM mode was developed using a silica-based gel on MSPD column and acetonitrile as elution solvent and validated by fortified honey samples at three concentration levels and subsequently applied for the analysis of honey samples.	None of the analytes was detected at a concentration above the detection limit. The recoveries for pesticides were at least 60% except for bifenthrin which stood at 54%.	Analysis of honey for the presence of malathion, bifenthrin, procymidone and pirimicarb using matrix soldi-phase dispersing and gas chromatography-mass spectrometry recorded detection and quantification limits that ranged from 0.02 to 0.08 mg/kg and 0/07 to 0.25 mg/kg respectively with the recoveries ranging from 54% to 84%.
54	Shiming Song, Cuifang Zhang, Zhaojie Chen, Fengmei He, Jie Wei, Huihua Tan, Xuesheng Li	lxsnngx@163.com	Simultaneous determination of neonicotinoid insecticides and insect growth regulators residues in honey using LC–MS/MS with anion exchanger-disposable pipette extraction	Journal of Chromatography A	1557	NA	51-61	2018	https://doi.org/10.1016/j.chroma.2018.05.003	To investigate the anion exchanger-DPX method to determine the level of eight neonicotinoid insecticides and eight IGRs in honey samples produced from different flora in different regions in China using LC-MS/MS and to compare it with the QuEChERS method for multi-analysis of both categories of pesticides in honey.	An analytical method, the exchange-disposable extraction (DPX) using liguid chromatography tandem mass spectrometry (LC-MS/MS) was developed where QAE Sephadex A-25 was used as the anion exchanger in the DPX column for purification and clean up. The analytes were then eluted with a mixture of acetonitrile and 0. M HCL and the elution was then subjected to LC analysis. The method was validated and…	The DPX method is very reliable and sensitive for detecting neonicotinoids and IGRs in different floral sources of honey and very applicable to matrixes with high sugar content.	The use of the exchange-disposable extraction (DPX) for pesticide residues in selected honey proved very effective for removing sugars and retaining target analytes recording LOD that ranged from 0.0003 to 0.003 mg/kg and LOQ from 0.001 to 0.01 mg/kg with a satisfactory recover of 72% to 111%.
55	Takayuki Nakajima, Yumi Tsuruoka, Maki Kanda, Hiroshi Hayashi, Tsuneo Hashimoto, Youko Matsushima, Souichi Yoshikawa, Chieko Nagano, Yuki Okutomi and Ichiro Takano	Takayuki_1_Nakajima@member.metro.tokyo.jp	Determination and surveillance of nine acaricides and one metabolite in honey by liquid chromatography-tandem mass spectrometry	Food Additives & Contaminants: Part A,	32	7	1099–1104	2015	http://dx.doi.org/10.1080/19440049.2015.1050460	To develop an easy and accurate analytical method with focus on acaricides in honey	A developed and validated analytical method based on Japanese validation guidelines was applied to 26 commercial honey samples from Japan and further 224 worldwide commercial honeys to determine amitraz, N-2,4-dimethyl-N-methylformamidine (DMOF), etoxazole, fenpyroximate, fipronil, hexythiazox, propargite, pyridaden and spirodiclofen.	Amitraz was not detected but its metabolites, DMPF was present in 127 honey samples. The highest concentration of residues was detected in Australian honey which was 0.02 mg/kg. Amitraz was detected in the worldwide samples giving an indication of frequent a use around the world. Propargite was detected in 23 samples of the 250 samples at concentrations less than 0.001 mg/kg	Following Japanese validation guidelines, an analytical method was developed, validated and applied to 250 commercial honeys for the determination of analysis of amitraz, N-2,4-dimethyl-N-methylformamidine (DMOF), etoxazole, fenpyroximate, fipronil, hexythiazox, propargite, pyridaden and spirodiclofen. Amitraz was detected in 127 samples with residual concentration being 0.001 mg/kg and Propargit…
56	Gevany Paulino de Pinho a, Antônio Augusto Neves, Maria Eliana Lopes Ribeiro de Queiroz, Flaviano Oliveira Silvério	gevanypp@yahoo.com.br	Optimization of the liquid–liquid extraction method and low temperature purification (LLE–LTP) for pesticide residue analysis in honey samples by gas chromatography	Food Control	21	10	1307-1311	2010	https://doi.org/10.1016/j.foodcont.2010.03.006	To optimise and validate a method using liquid-liquid extraction with low temperature purification for determination of Chlorpyrifos, k-cyhalothrin, cypermethrin and deltamethrin in honey by gas chromatography.	An analytical method based on liquid-liquid extraction and low temperature purification using acetonitrile as the solvent for extraction was developed and applied to analyse 11 samples of honey for the presence of Chlorpyrifos, k-cyhalothrin, cypermethrin and deltamethrin by gas chromatography.	Chlorpyrifos residues were detected in two honey samples whereas k-cyhalothrin was detected in on other	An analysis of 11 honey samples using optimised analytical method based on liquid-liquid extraction proved satisfactory with efficiency exceeding 85% recovery with detection and quantification limits being lower than 0.000016 and 0.000032 mg/kg respectively with the analyte Chlorpyrifos being confirmed in two samples but in levels below the MRL
57	Huixiao Duo, Xiaofeng Lu, Shuai Wang, Licheng Wang, Yong Guo and Xiaojing Liang	wanglc@licp.cas.cn	Synthesis of magnetic metal–organic framework composites, Fe3O4-NH2@ MOF-235, for the magnetic solid-phase extraction of benzoylurea insecticides from honey, fruit juice and tap water samples†	New J. Chem.,	43	32	12563--12569	2019	https://doi.org/10.1039/C9NJ01988J	To determine five benzoylurea insecticides from honey, fruit juice and tap water using a novel simple magnetic material, Fe3O4-NH2@MOF-235 prepared by a two=step solvothermal method.	A novel, simple, magnetic material, Fe3O4-NH2@MOF-235, was prepared by a twostep solvothermal method and the as-synthesized Fe3O4-NH2@MOF-235 composite was used as an adsorbent in MSPE combined with HPLC for the preconcentration and determination of five BUs, namely flufenoxuron, chlorbenzuron, teflubenzuron, diflubenzuron and triflumuron. After exploring the optimal conditions and method validat…	No benzoylurea insecticides were detected in the samples analysed. The magnetic Fe3O4-NH2@MOF-235 composite combined with MSPE isa convenient approach to detect insecticides in actual samples	A The application of magnetic solid-phase (MSPE), coupled with high-performance liquid chromatography (HPLC) and applied with fusiform-like magnetic metal-organic material (Fe3O5-H2@MOF-235) as the adsorbent, for the determination of benzoylurea insecticides did not detect any of the analytes in the studied samples. The limit of detection 0.00025-0.0005 mg/L and recorded recoveries of 79.95% to 9…
58	Thomas S. Thompson, Johan P. van den Heever and Renata E. Limanowka	tom.thompson@gov.ab.ca	Determination of glyphosate, AMPA, and glufosinate in honey by online solid-phase extraction-liquid chromatography-tandem mass spectrometry	FOOD ADDITIVES & CONTAMINANTS: PART A	36	3	434–446	2019	https://doi.org/10.1080/19440049.2019.1577993	To develop an LC-MS/MS method which would permit the simultaneous determination of residues of glyphosate, AMPA and Glufosinate in honey with LOQ values in the low micro g/kg range and to carry out survey of residues levels by analysing 200 honey samples from Western Canada.	A LC-MS/MS method was developed by derivatising aqueous honey solution offline prior to direct analysis of the target analytes using online solid-phase extraction coupled to liquid chromatography-tandem mass spectrometry. This was applied to the simultaneous analysis of glyphosate and its main degradations i.ie AMPA and Glufosinate in 200 honey samples from Western Canada.	The AMPA and the glyphosate were mostly detected in 99.0 % and 98.5% of th samples respectively. The detected levels of glyphosate residues were all below the EU MRL of 0.05 mg/kg. The study confirmed widespread contamination of glyphosate, AMPA and Glufosinate but in low concentrations	A simultaneous analysis of glyphosate and its main degradations i.ie AMPA and Glufosinate in 200 honey samples from Western Canada using an online SPE-LCMS method detected glyphosate in concentrations which ranged form <0.001 to 0.00498 mg/kg whiles its degradations ranged from <0.001 to 0.0501 mg/kg with limit of detection being 0.001 mg/kg for all analysts.
59	M. COSSU and M.C. ALAMANNI	m.cossu@uniss.it	Monitoring of pyrethroid residues in Sardinian honey by solid phase extraction and high-performance liquid chromatography	Ital. J. Food Sci.	15	4	541-551.	2003	From the journal Italian Journal of Food Science (Italy) ISSN : 1120-1770	To evaluate a simple multiresidual method for the determination of fenpropathrin, cyfluthrin, deltamethrin and permethrin in Sardinian honeys	Monofloral and multifloral honey samples, which were produced in different areas of Sardinia during 2000 and 2001, were purchased from both beekeepers and local markets and analysed for the presence of fenpropathrin, cyfluthrin, deltamethrin and permethrin.	Fenpropathrin and deltamethrin were not detected in the 74 honey samples analysed. However, four samples contained traces of cyfluthrin and permethrin which were below their limits of quantification and the maximum residue levels	An analysis of 74 honey samples produced in 2000 and 2001 in Sardinia using a rapid, economical, and simplified multi-residue method for the determination of fenpropathrin, cyfluthrin, deltamethrin and permethrin in Sardinian honeys established the traces of pyrethroid pesticide in only four samples but in lower concentration compared to the LOQ. A recovery ranging from 93.6 to 99% was achieved w…
60	EHOUMAN JB OHOUEU, IRITIE BRUNO, EBOUA N. WANDAN, ERIC F. ELLEINGAND & DEMBELE ARDJOUMAN	NA	Contamination of bee products by pesticides in Cote D’Ivoire	IMPACT: International Journal of Research in Applied, Natural and Social Sciences (IMPACT: IJRANSS)	5	11	99-110	2017	ISSN (P): 2347-4580; ISSN (E): 2321-8851	To determine the presence of pesticides in samples of bee products (honey, wax and pollen) collected in the northern and central Cote D’Ivoire and assess the health risk arising from the consumption of contaminated products.	Honey, pollen and wax samples were collected from beekeepers belonging to beekeepers-farmers using agrochemicals in cotton and cocoa producing regions of the north (Gobgala and Samorika villages) and centre of Cote D’Ivoire (Yobouekro and Dimbokro villages). In each of the four villages, 5 apiaries were selected from which 8 samples of each matrice being studied were collected 40 samples per prod…	Four insecticides and one herbicide were detected in 40-70% of the samples analysed. The level of cypermethrin, one of the pesticides detected was found to be higher than the MRL. The consumption of honey has the potential to pose health risk due to the levels of cypemethrin.	An evaluation of bee products from cotton and cocoa producing areas in Cote D’Ivoire for pesticides residues established presence of cypermethrin and profenofos in 28-32 of the 40 samples of honey of pollen and between 24 to 24 samples of the wax in the cocoa producing regions. For the cotton regions, 80% of honey, wax and pollen contained metalaxyl whereas 58.33% of honey and pollen contained ch…
61	Alaa Kamel	kamel.alaa@epa.gov	Refined Methodology for the Determination of Neonicotinoid Pesticides and Their Metabolites in Honey Bees and Bee Products by Liquid Chromatography-Tandem Mass Spectrometry (LC-MS/MS)†	Journal of Agriculture and Food Chemistry	58	10	5926–5931	2010	https://doi.org/10.1021/jf904120n	To refine the QuEChERS extraction approach and develop an analytical method for the analysis of neonicotinoid insecticides and their metabolites with target recoveries of 70%-120% and to reach sub-parts-per-billion detection limits.	A modified QuEChERS extraction procedure coupled to LCMS/MS) analysis was developed by extracting samples with 2% triethylamine (TEA) in acetonitrile (CAN) flowed by salting out and solid phase extraction (SPE) clean-up and detection chromatography using liquid-tandem mass spectrometry. The developed analytical method was then applied to honey and bee pollen collected from organically grown farms…	Generally, the recoveries obtained for all analytes ranged from 70 to 120% with relative standard deviation of <20%	A refined analytical method was applied for the extraction and determination of neonicotinoid residues and their metabolites. The method provided lower detection limits which of 0.0002 mg/kg for the parent neonicotinoid pesticides and between 0.0002 mg/kg to 0.015 mg/kg for the neonicotinoid metabolites with recovery rate of 70% to 120.
62	Otmar Zoller, Peter Rhyn, Heinz Rupp, Jürg A. Zarn & Christoph Geiser	otmar.zoller@blv.admin.ch	Glyphosate residues in Swiss market foods: monitoring and risk evaluation	Food Additives & Contaminants: Part B	11	2	83-91.	2018	https://doi.org/10.1080/19393210.2017.1419509	To identify food commodities significantly contributing to the glyphosate exposure of Swiss Consumers and based on the detected residues in assessed food, perform risk assessment and the correlation between glyphosate levels in urine and the investigated foods.	A total of 234 samples of divers foodstuffs including 16 honey samples were purchased from local markets in Switzerland and analysed for glyphosate and AMPA using LC/MS/MS following which a dietary assessment was performed.	94% of then honey samples with Glyphosate were found to be higher than the LOQ. None of the detected AMPA in the honey samples was higher than the LOQ.	Ana analysis of 243 samples of different food items including honey for glyphosate and AMPA using LC/MS/MS with low LOQ ranging between 0.0005 mg/kg to 0.0025 mg/kg showed that all the samples of wine, fruit juice and nearly samples of honey were compromised with the presence of glyphosate at minimal levels. A risk assessment showed that all detected residues were below the MRLs thereby any human…
63	Marisol Juan-Borrás, Eva Domenech, Isabel Escriche	iescrich@tal.upv.es	Mixture-risk-assessment of pesticide residues in retail polyfloral honey	Food Control	67	NA	127-134.	2016	https://doi.org/10.1016/j.foodcont.2016.02.051	To quantify the presence of different pesticides in polyfloral labelled brands and to estimate the mixture risk assessment for consumers based on results obtained from the analysed samples	22 honey samples with labels of recent packaging dates were purchased from supermarket own-brands and well-known brand honeys which represented all retails sales across Spain from different outlets and analysed for the presence of 11 pesticides and 2 metabolites using the QuEChERS extraction technique and LC-MS/MS for analysis. Further to this, the percentages of pollen of different botanical spe…	Generally the recoveries of the studied analytes ranged from 70 to 120% except amitraz whose recovery ranged between 60 and 76%. Amitraz was detected in all the samples analysed followed by coumaphos 63.6% of the samples; acetamiprid (45.4%) and simazine 40.9% of the samples.	Twenty-commercial honey samples representing all the major retail outlets were analysed for the presence of 11 pesticides and two metabolites and amitraz was found to be present in all the samples in the ranges of 0.001 to 0.05 mg/kgk with coumaphos being the second most detected pesticide in 63% of the samples. For each detected pesticides, the health index (HI) for adults was less than 0.002 th…
64	Nancy Ostiguy & Brian Eitzer	nxo3@psu.edu	Overwintered brood comb honey: colony exposure to pesticide residues	Journal of Apicultural Research	53	3	413-421	2014	https://doi.org/10.3896/IBRA.1.53.3.10	To assess the potential impact of pesticides on bee health by analysing pesticide residues in honey from extracted supers and brood chambers.	In 2007, letters were sent to all State beekeeping associations in the USA requesting samples of honey. Each beekeeper was asked to provide 90-150 ml of extracted and brood comb honey creating an extracted honey (from supers) - brood comb honey pair. Honey from the extracted supers was sampled in Fall 2007. To reflect the honey the bees would consume during winter, brood comb honey was removed in…	The QuEChERS technique successfully detected 6 compounds whereas thymol and dichlorobenzene were detected by the SPME. Among all the quantifiable pesticides, fluvalinate dimethoate and atrazine were the greatest detections and mostly found in the overwintered brood comb.	An analysis of paired samples for pesticides residues in overwintered honey established the presence of eight residues namely coumaphos, fluvalinate, boscalid, dimethoate, atrazine, bentazon, dichlorobenzene and thymol. Only overwintered brood comb honey contained fluvalinate. On the other hand, coumaphos was detected a much higher levels in overwintered samples from brood comb-honey super pairs.…
65	C. Blasco, G. Font and Y. Picó	yolanda.pico@uv.es	Solid-phase microextraction-liquid chromatography-mass spectrometry applied to the analysis of insecticides in honey	Food Additives and Contaminants	25	1	1464–5122	2008	https://doi.org/10.1080/02652030701424529	To develop SPME-LC-MS analytical method for the simultaneous determination of eleven organophosphorus and one carbamate pesticides in honey using SPME coupling to LC-MS	Twenty-six locally produced honeys from different floral origins namely thyme, multi flower, rosemary, lavender, orange blossom, lemon, acorn and eucalyptus were taken from local markets of Valencia and analysed for the presence of 11 organophosphorus and one carbamate pesticides in honey using SPME coupling to LC-MS.	25% of the 26 samples were compromised with pesticide residues.	An application of solid-phase microextraction-liquid chromatography-mass spectrometry (SPME-LCLMS) for the analysis of 12 insecticides in honey samples taken from local markets of Valencia established the presence of bromophos ethyl, diazinon, fonofos, pirimiphos ethyl, pyrazophos and temephos at detection and quantification limits of between 0.000001 and 0.0001 mg/kg and between 0.005 and 0.5 μg…
66	María Luz Gómez-Pérez, Roberto Romero-González, José Luis Martínez Vidal, Antonia Garrido Frenich	agarrido@ual.es	Identification of transformation products of pesticides and veterinary drugs in food and related matrices: Use of retrospective analysis	Journal of Chromatography A	1389	NA	13-138	2015	http://dx.doi.org/10.1016/j.chroma.2015.02.052	To apply and evaluate retrospective analysis to find TPs in positive samples and new matrices as nutraceutical products where residues and/or veterinary drugs have been detected.	A group of different positive samples previously analysed were selected and information related to possible TPs derived from the residues or contaminants present in the positive samples was collected from bibliography. Subsequently these compounds were monitored using the old data files (.raw) obtained in the initial analysis and if imputative, identification was then performed according to Sumne…	A reprocessing of 31 previously analysed samples belonging to different matrices confirmed the presence of one metabolite and one transformative product which were missed during initial analysis.	Retrospective analysis, involving the use of generic extraction and analytical procedures based on high resolution mass spectrometry (Exactive-Orbitrap) was applied to determine transformative products of pesticides and veterinary TPS in different food samples including honey and the analysis confirmed the presence of anhydroerythromycin in honey and3,5,6-trichloro-2pyridinol in feed signifying t…
67	Jitlada Vichapong, RodjanaBurakham, SupalaxSrijaranai	jitlada_v@hotmail.com	In-coupled syringe assisted octanol–water partition microextraction coupled withhigh-performance liquid chromatography for simultaneous determination of neonicotinoid insecticide residues in honey	Talanta	139	NA	21-26	2015	http://dx.doi.org/10.1016/j.talanta.2015.02.033	To develop a simple efficient method for preconcentration of neonicotinoids from honey employing in-coupled syringe assisted octanol-water partition microextraction combined with HPLC.	An in-coupled syringe assisted octanol-water partition microextraction procedure was developed, optimised and applied for the determination of neonicotinoids honey samples bought from supermarket in Mahasarakham province, north-eastern of Thailand. The method involved pipetting 8-mL of the sample into 10 mL volumetric flask and diluting to the marker and subsequently filtering through a Whatman f…	None of the targeted pesticides for analysis was detected in any of the analysed samples. Propargite was detected in 23 samples of the 250 samples at concentrations less than 0.001 mg/kg	The application of the in-coupled syringe assisted octanol-water partition micro-extraction combined high performance liquid chromatography (HPLC) for the analysis of neonicotinoid insecticides achieved a 100-fold enrichment factor for the analytes but with low limit of detection arrange of 0.25-0.5 ng mL but good recovery range of 96.93-107.7%. the method which involved rapid shooting of syringe…
68	Ming Zhanga, Juan Hea, Yanzheng Shena, Weiye Hea, Yuanyuan Lia, Dongxin Zhaoa, Shusheng Zhang	juanhe@haut.edu.cn	Application of pseudo-template molecularly imprinted polymers by atom transfer radical polymerization to the solid-phase extraction of pyrethroids	Talanta	178	NA	1011–1016	2018	http://dx.doi.org/10.1016/j.talanta.2017.08.100	To apply using the molecularly imprinted solid-phase extraction technique to the solid phase extraction of pyrethroids in honey.	A polymer-based adsorption medium with molecular recognition ability for homologs of pyrethroids was prepared by atom transfer radical polymeriration using a fragment imprinting technique. Phenyl ether-biphenyl eutectic was utilized as a pseudo-template molecule, and the adsorption medium prepared was evaluated by solid-phase extraction and gas chromatography. The technique was applied for the an…	The adsorption-desorption through the of the adsorption cartridge packed with polymer prepared with phenyl ether-biphenyl eutectic as a pseudotemplate successfully separated the all the pyrethroid which could not be achieved unable under the conventional C18 and NH2 cartridge	A molecularly imprinted solid-phase extraction was developed and applied for the determination of pyrethroids in honey and the evaluation of the solid phase extraction packing by Gas Chromatography showed that the absorption amount of bifenthrin, fenpropathrin, permethrin, cypermethrin, fenvalerate, Dursban and pentachloronitrobenzene for molecularly imprinted polymers were 2.32, 2.12, 2.18, 2.20…
69	Patrícia Amaral Souza Tette, Fabiano Aurélio da Silva Oliveira, Elba Nathália Corrêa Pereira, Gilsara Silva, Maria Beatriz de Abreu Glória, Christian Fernandes	cfernandes@farmacia.ufmg.br	Multiclass method for pesticides quantification in honey by means of modified QuEChERS and UHPLC–MS/MS	Food Chemistry	211	NA	130–139	2016	http://dx.doi.org/10.1016/j.foodchem.2016.05.036	Therefore, the aim of this study was to develop and validate a rapid, sensitive and selective method for determination of 116 pesticide residues from 35 different classes in honey using QuEChERS and ultra-high performance liquid chromatography coupled to tandem mass spectrometry (UHPLC–MS/MS).	100 honey samples bought from either producers or cooperatives across five states namely Minas Gerais, Sao Paulo, Santa Catarina, Espirito Santo, Para analysed for 116 pesticide residues from 35 different classes using a modified QuEChERS and UHOLC-MS.	One of the 66 samples from Minas Gerais was detected as having trichlorfon at a concentration of 0.029 mg/kgwhich was higher than the limit of 0.01 mg/kg set by the EU.	Analysis of 100 honey samples for 116 pesticides using a modified QuEChERS followed with UHPLC-MA analysis achieved acceptable values linearity, LOD of 0.05 mg/kg, LOQ of 0.1 and 0.025 mg/k, recovery of 70to 120% and measurement of uncertainty test of <50%.
70	Silvia Valverde, María Ibáñez, José L. Bernala, María J. Nozal, Félix Hernández, José Bernal	jose.bernal@qa.uva.es	Development and validation of ultra high performance-liquid chromatography –tandem mass spectrometry based methods for the determination of neonicotinoid insecticides in honey	Food Chemistry	266	NA	215–222	2018	https://doi.org/10.1016/j.foodchem.2018.06.004	To develop and apply an analytical method for the determination of seven neonicotinoid insecticides with emphasis on IMI and TMX in honeys from three different botanical regions	Eighteen commercial honey samples from three different botanical origins, and in ten multifloral honey of different colours, composition and botanical origin were collected from controlled apiaries located close to experimental crops treated with TMX collected analysed in triplicates for the presence of neonicotinoids using two treatments namely SPE and QuEChERS	None of the commercial samples contained insecticides studied except the honeys from the experimental apiaries which contained residues of TMX and CLO.	An evaluation of QuECHERS and SPE coupled to UHPLC-MS/MS for the analysis of seven neonicotinoid insecticides in 28 honey from different botanical origins shows that SPE with polymeric sorbent performs better with dark honeys while QuECHERS on the other hand works better with light honeys. Overall, better results were achieved using triple quadruple.
71	Yavuz Kursad Das Æ Sezai Kaya	ykd58@hotmail.com	Organophosphorus Insecticide Residues in Honey Produced in Turkey	Bull Environ Contam Toxicol	83	NA	378–383	2009	10.1007/s00128-009-9778-5	To find a suitable laboratory method for determination of residues of organophosphorous insecticides in honey produced in Turkey	Two hundred and seventy-five honey samples from 33 different locations from different cities were collected and analyzed for the presence of 15 organophosphorous	No residues of the 15 OP insecticides were detected in any of the 275 honey samples from any of the 33 different cities in Turkey	An analysis of 275 honey samples from 33 different locations for the residues of 15 organophosphorus insecticides did not record any insecticides residues within limited of detection that ranged from 0.00025 mg/kg and 0.00955 mg/kg.
72	Luca Maria Chiesaa, Giuseppe Federico Labellaa, Sara Panseria, Domenico Brittib, Fabrizio Galbiatic, Roberto Villaa and Francesco Ariolia	sara.panseri@unimi.it	Accelerated solvent extraction by using an ‘in-line’ clean-up approach for multiresidue analysis of pesticides in organic honey	FOOD ADDITIVES & CONTAMINANTS: PART A,	34	5	809–818	2017	https://doi.org/10.1080/19440049.2017.1292558	To evaluate the effectiveness of ASE compared with QuEChERS for the detection of multiclass pesticide in organic honey samples	The effectiveness of accelerated solvent extraction was compared with QuEChERS for the analysis of 53 pesticides in organic honey by gas chromatography-triple quadrupole mass spectrometry using forty-five honey samples which comprised of 10 orange blossom honey samples from Germany and 35 organic honey samples from two different regions of Italy [Calabria(15) and Trentino-Alto(20)] were provided …	ASE with Hex:EtAc and Florisil, when used as retainer showered lower recovery values of being below70%.	A comparison of the efficacy of accelerated solvent extraction and QuEChERS methods for the analysis of 53 pesticides in organic honey by gas chromatography was conducted where two simple and rapid ASE methods with ‘in-line’ clean-up were optimized and compared with QuEChER. Outcome showed that showed that QuEChERS and ASE with PSA as retainer had better repeatability than ASE with Hex:EtAc and F…
73	Mir-Michael Mousavi, Fardin Javanmardi, Hashem Andishmand, Mojtaba Momeni, and Mansour Mahmoudpourb,	mansour69.mah@gmail.com	Vortex and Ultrasound-Assisted Surfactant-Enhanced Emulsification Microextraction for the Determination of Pesticide Residues in Honey Using Gas Chromatography–Mass Spectrometry	Journal of Analytical Chemistry,	75	9	1153–1161	2020	10.1134/s1061934820090142	To develop and validate a vortex and ultrasound assisted surfactant-enhanced emulsification micro-extraction (V-UASEEME) method for the recognition of target pesticide residues in honey samples using gas chromatography-mass spectrometer (GC-MS).	A novel analytical method based on vortex and ultrasound-assisted surfactant enhanced emulsification micro-extraction followed chromatographic-mass spectrometric detection was developed and applied to analyzed pesticide residues in 45 commercial honey samples received from retailers at the northwest regions of Iran (eastern Azerbaijan).	Twenty-five percent of analyzed samples were found to contain pesticide residues with bifenthrin, fenpyroximate and thiamethoxam exceeding the maximum residual levels. 11% of the samples contained imidacloprid and pirimicarb at about 50% concentrations.	An analysis of 45 honey samples using the a novel analytical method based on vortex and ultrasound-assisted surfactant enhanced emulsification micro-extraction followed chromatographic-mass spectrometric detection under optimal condition showed extraction recovery of 90-101% with enrichment factor of 173-191. The observed concentration ranges of detection and quantification limits were from 0.000…
74	João Raul Belinato, Jonathan J. Grandy, Abir Khaled, Paola Alejandra Ortiz Suarez, Janusz Pawliszyn	janusz@uwaterloo.ca	Overcoming matrix effects in the analysis of pyrethroids in honey by a fully automated direct immersion solid-phase microextraction method using a matrix-compatible fibe	Food Chemistry	340	NA	128127	2021	https://doi.org/10.1016/j.foodchem.2020.128127	To develop and validate a fully automated, high-throughput DI-SPME-GC/MS method using a matrix-compatibility fibre (PDMS/DVB/PDMS) for quantitative analysis of pyrethroids in honey.	A fully automated, high-throughput DI-SPME-GC/MS method using a matrix-compatible fiber (PDMS/DVB/PDMS) was developed and validated and applied to analysed pyrethroids in five commercial honeys purchased from local markets.	None of the analytes could be found above the LOQs	Matrix-compatible overcoated SPME fibre was used applied to analyse pyrethroids insecticides in honey and results showed LOQ values being much lower than the MRL achieving curacy of 75 to 118%. The method minimised the process of sample handling.
75	Debora Tomasini, Maicon R. F. Sampaio, Liziane V. Cardoso, Sergiane S. Caldas and Ednei G. Primel	eprimelfurg@gmail.com	Comparison of dispersive liquid–liquid microextraction and the modifie QuEChERS method for the determination of fipronil in honey by high performance liquid chromatography with diode-array detection	Analytical Methods	3	8	1893-1900.	2011	https://doi.org/10.1039/C1AY05221G	To employ the DLLME and the modified QuEChERS followed by the HPLC-DAD for the determination of fipronil in honey samples.	Honey samples from the eucalyptus flower (dominated the blank samples), free from traces of fipronil, provided by organic beekeepers were used for the optimisation and validation of the methods and samples from different flowers and from different regions in the south of Brazil were purchased from local supermarkets and used for the study. Honey 1 originated from native forest flowers and Honey 2…	DLLME was found to be more sensitive than the QuEChERS and it enables high enrichment of analytes because of the preconcentration of the samples. Recovery (%) for DLLME was 70.7-101.1 and that of QuEChERS was 76.3–87.7. QuEChERS is suitable for the analysis of a wide range of samples with different matrixes without filtration and dilution nuclide the DLLME which was suitable for the analysis of v…	Tow analytical methods based on the dispersive liquid-liquid microextraction (DLLME) and the Quick, Easy, Cheap, Effective and safe (QuEChERS), were developed and used to evaluate fipronil in honey by high performance liquid chromatography coupled with array detection and both were seen to be simple, fast and inexpensive. The DLLME how had advantage with preconcentration and lower solvent. On the…
76	Yumi Ohba, Takayuki Nakajima, Maki Kanda, Hiroshi Hayashi, Youko Matsushima, Yukiko Nakagawa, Hiroshi Koike, Chieko Nagano, Kotaro Sekimura, Kenji Otsuka, Takeo Sasamoto and Tsuneo Hashimoto	Yumi_Ooba@member.metro.tokyo.jp	Simultaneous determination of nine acaricides and two metabolites in comb honey by LC/MS/MS	FOOD ADDITIVES & CONTAMINANTS: PART A	35	12	2375–2386	2018	https://doi.org/10.1080/19440049.2018.1539252	To develop a simple, rapid and accurate analytical method that focuses on comb honey acaricides by using external solvent calibration curves.	An analytical method was developed and used to determine acaricides in comb honey and honey samples purchased from local supermarkets in Tokyo with 6 being of domestic origin and 35 samples from Argentina, Canada, China, France, Hungary, Italy, Myanmar, New Zealand, United States and mixture from multiple nations.	The method provides high-quality performance and ease of implementation for routine monitoring of acaricides in comb honey and honey	Three modified analytical techniques including a modified QuEChERS, the use of an Oasis® HLB (60 MG. 3ml) as clean up and change of the ionisation mode from ESI to atmospheric pressure chemical ionisation (APCI) weres applied for the simultaneous analysis of nine acaricides and two metabolites in 41 comb honey and honey samples. Results showed that acaricides remained as N-(2,4-dimenthylphenyl)-N…
77	C. Sánchez-Brunete, E. Miguel, B. Albero and J. L. Tadeo	tadeo@inia.es	Determination of fipronil residues in honey and pollen by gas chromatography	Spanish Journal of Agricultural Research	6	1	2014-07-01	2008	ISSN : 1695-971X	To develop an analytical methodology for the determination of fipronil in honey and pollen.	An analytical method was developed and applied to analyse various Spanish honeys from two different botanical origins orange [Citrus sinensis (L.) Osbeck] and rosemary (Rosmarinus officinalis L.). Five orange honeys were from the Mediterranean citrus region and five rosemary honeys from the province of Guadalajara. Moreover, six samples of raw citrus honey were collected from the beekeepers in th…	The MS recorded lower LOD than the ECD because of its higher sensitivity and selectivity as mass spectrometry in the selected ion monitoring mode. However both methods use low amount of sample and low volumes of organic solvent and produce good and reproducible recoveries.	Fipronil was analysed honey and pollen using electron-capture detection (GC-ECD) and mass spectrometry (GC-MS). The method involved solid-phase extraction applied to honey and matrix solid-phase dispersion applied to the pollen to extract fipronil. A recovery method of >90% was achieved with LOD obtained with GC-ECD at 0.001 mg/kg for pollen and 0.0005 mg/kg for honey and that of GC-MS was 0.0002…
78	Chong Yang Lu Ran Meilin Xu Dabing Ren Lunzhao Yi	yilunzhao@kmust.edu.cn	In situ ionic liquid dispersive liquid–liquid microextraction combined with ultra high performance liquid chromatography for determination of neonicotinoid insecticides in honey samples	JOURNAL OF SEPARATION SCIENCE	42	10	1930-1937	2019	https://doi.org/10.1002/jssc.201801263	To develop an efficient in situ IL-DLLME method for the extraction and preconcentration of four neonicotinoids from honey samples followed by UHPLC-UV analysis..	Four commercial honeys samples were obtained from local market and 14 wild honey samples were collected from different production areas (Dali, Qujing, Baoshan, Lijing, Zhaotong) and analysed for neonicotinoids	No neonicotinoids residues were detected in all studied honey samples.	An in situ ionic liquid dispersive liquid-liquid microextraction followed by ultra-performance liquid chromatography was developed and applied to analyse four neonicotinoids in both commercial and wild honey samples and this approach required no dispersive solvent compared to the traditional dispersive liquid-liquid microextraction method. High enrichment factors between 74 and 115 and recoveries…
79	Xiaoling Yang Yiduo Mi Fang Liu Jing Li Haixiang Gao Sanbing Zhang Wenfeng Zhou Runhua Lu	rhlu@cau.edu.cn	Preparation of magnetic attapulgite/polypyrrole nanocomposites for magnetic effervescence-assisted dispersive solid-phase extraction of pyrethroids from honey samples	JOURNAL OF SEPARATION SCIENCE	43	12	2419-2428	2020	https://doi.org/10.1002/jssc.202000049	To develop a simple, rapid, and accurate analytical technique for monitoring pyrethroid insecticides in honey samples	An analytical method was developed where effervescent tablets were chosen as dispersive force to accelerate the extraction process and the synthesized magnetic to ensure its fascile separation from the sample solution.	Targeted analytes were below the detection limits in all three honey samples studied	An effervescence-assisted dispersion and magnetic recovery of attapulgite/polypyrrole sorbents extraction technique was developed and applied to analyse five pyrethroids in honey and recorded limit of detection that ranged from 0.00021 and 0.00034 mg/kg with batch-to-batch repeatability of 5.05-15.01%. The technique allowed for four extraction cyclic use of the sorbent without a significant loss …
80	Ivan Notardonato & Pasquale Avino & Giuseppe Cinelli & Mario Vincenzo Russo	mvrusso@unimol.it	Rapid and Reliable Method for Analyzing Acaricides in Honey-Based Products	Food Anal. Methods	9	NA	1675–1685	2016	10.1007/s12161-015-0344-y	The aim of this work is to develop a simple and reliable analytical method for the determination of acaricide residues in honeys		This analytical procedure gives accurate recoveries (between 98 and 102 %) using toluene as extraction solvent	An application of analytical method based solid-phase extraction using Carograph 1 as absorbent and analysis by gas chromatography coupled with ion trap mass spectrometry detector (GC/IT-MS) to honey and home-made honey food for the determination acaricides recorded limit of detection that ranged from 0.0014 mg/kg and 0.0053 mg/kg and limit of quantification of between 0.0046 and 0.0094 mg/kg
81	G. F. Pang, C.-L. Fan, Y. M. Liu, Y.Z. Cao, J.-J. Zhang, B.L. Fu, X.. M. Li, Z.. Y. Li, & Y.-P. Wu	gfpang@heinfo.net	Multi-residue method for the determination of 450 pesticide residues in honey, fruit juice and wine by double-cartridge solid-phase extraction/gas chromatography-mass spectrometry and liquid chromatography-tandem mass spectrometry	Food Additives and Contaminants	23	8	777–810	2006	https://doi.org/10.1080/02652030600657997	To develop an analytical method for the determination of 450 pesticide residues in honey, fruit juice and fruit wine.	An analytical method was developed by using dichloromethane for extraction, a graphitized carbon black cartridge and an aminopropyl cartridge for clean-up, and GC-MSD (SIM) and LC-MS-MS for inspection per group. Samples were first diluted with water plus acetone, then extracted with portions of dichloromethane. The extracts were concentrated and cleaned up with graphitized carbon black and aminop…	The method has a wide applicability for analysing honey, fruit, juice and wine.	An analytical method based on 654 pesticides was developed for the determination of 450 pesticide residues in honey, fruit juice and wine. The average recovery rates were between 59% and 123% among which 413 pesticides had recovery rate of 70-120% and 35 others had recovery rate of 59-70%. The limit of detection ranged from 0.001 to 0.3 mg/kg
82	Ljuba Maver, Darinka Štajnbaher, Lidija Gros; Barbara Kahne-Juriševič; Blaž Repše; Ksenija Šinigoj-Gačnik	ksenija.Gacnik@vf.uni-lj.si	Residues of organophosphorus pesticides in different food commodities in Slovenia, 1997–1998	Int. J. Environment and Pollution	31	2022-02-01	142-154	2007	10.1504/IJEP.2007.015671	To evaluate the contamination of various food commodities with OPs in the year 1997 and 1998	1,237 samples of various foods with 1,040 being of plant origin and 197 being of animal origin were sampled collected from January, 1997 to December, 1998 and tested for the presence of organophosphorous. 944 samples were imported food commodities whilst 197 were taken from local market. Five official laboratories were involved in the present study.	Organophosphorous pesticides were detected in 8.2% of only fruit and vegetable food commodities but not honey.	An analysis of 1237 different matrices including honey did not establish the residues of organophosphates in food of animal origin
83	Helena Baša Česnik, Veronika Kmecl and Špela Velikonja Bolta	helena.basa@kis.si	Pesticide and veterinary drug residues in honey - validation of methods and a survey of organic and conventional honeys from Slovenia	FOOD ADDITIVES & CONTAMINANTS: PART A	36	9	1358–1375	2019	https://doi.org/10.1080/19440049.2019.1631492	To develop and validate four analytical methods to determine veterinary drugs residues and environmental pesticides in honey.	Two methods were developed to determine veterinary drugs and further two analytical methods were also developed to determine pesticide residues and applied to 60 honey samples from beekeepers with 22 from organic production and 38 others from conventional production.	Amitraz was detected in 36.8% of the honey samples from conventional production. Coumaphos was detected in 34.2% of conventional production and thymol was found in 7.9% of analysed conventional honeys.	Analysis of honey samples for residues of veterinary drugs and environmental pesticides, using four analytical methods with one involving hydrolysis of amitraz and its metabolites and the other three having the same extraction procedure of a mixture of solvents namely acetone, dichloromethane, and petroleum ether, showed that residues were higher than those reported in literature but did not exce…
84	Maicon R. F. Sampaio, Débora Tomasini, Liziane V. Cardoso, Sergiane S. Caldas and Ednei G. Primel	eprimelfurg@gmail.com	Determination of Pesticide Residues in Sugarcane Honey by QuEChERS and Liquid Chromatography	Journal of the Brazilian Chemical Society	23	2	197-205,	2012	http://dx.doi.org/10.1590/S0103-50532012000200002	To determine pesticide residues in sugarcane honey.	An analytical method involving extraction with acetonitrile and phase partition with magnesium sulphate followed by HPLC-DAD and LC-ESI-MS/MS and the validated method was applied to analyse 2,4-D, diuron and fipronil in two samples of sugarcane honey purchased in local markets in two cities in Rio Grande do Sul State in Brazil.	No pesticides were observed in the analysed samples.	An analysis of two samples of sugarcane honey for the residues of 2,4-D, diuron and fipronil using QuEChERS for extraction and quantification by HPLC-DAD and LC-ESI-MS/MS did not detected any residues in the studied samples.
85	Jaime Alcántara-Durán, David Moreno-González⁎, Bienvenida Gilbert-López, Antonio Molina-Díaz, Juan F. García-Reyes	dmgonzal@ujaen.es	Matrix-effect free multi-residue analysis of veterinary drugs in food samples of animal origin by nanoflow liquid chromatography high resolution mass spectrometry	Food Chemistry	245	NA	29–38	2018	http://dx.doi.org/10.1016/j.foodchem.2017.10.083	To develop a multiresidue analytical method for the determination of 87 veterinary drugs in honey, veal muscle. egg and milk.	Four different matrices of animal origin including milk, veal muscle, egg and honey were purchased from local market and analysed for 87 representative multiclass veterinary drugs based on their widespread and frequency of use.	Signals received at spiked levels as low as 0.0001 or 0.001 mg/kg before the 1:100 dilution was found to be significantly higher than the instrument limit of quantification.	An analysis of four different matrices of animal origin including eggs, veal muscle, milk and honey for veterinary drugs using nanoflow liquid chromatography high-resolution mass spectrometry recorded low centration levels of detection which were well below their corresponding MRLs. A salting-out supported liquid extraction was applied for egg, veal muscle, milk, and a modified QuEChERS was appli…
86	A. Lozanoa, M.D. Hernandob,⁎, S. Uclésa, E. Hakmea, A.R. Fernández-Albaa	hernando.dolores@inia.es	Identification and measurement of veterinary drug residues in beehive products	Food Chemistry	274	NA	61–70	2019	https://doi.org/10.1016/j.foodchem.2018.08.055	To evaluates the presence and distribution of chemical residues in beeswax, bee bread and honey as well as to determine in what extension honeybees are exposed to them.	Samples of adult bees (approx. 10 g) and honeycombs (approx. 25 cm2) containing beeswax, beebread and honey were collected from apiaries located in three agricultural zones and two forested areas in Andalusia, Spain and analysed for veterinary drug residues.	Residues of phytosanitary products applied in agriculture were not detected in honey. 13 pesticide residues were found to be above 0.005 mg/kg.	Analysis of beeswax, beebread and honey collected from both agricultural zones and forested areas showed that the quantified residues of acaricides used of sanitary treatments, coumaphos and two transformation products of amitraz (DMF and DMPF) were lower in honey compared to wax and bee bread.
87	Hasansab A Nadafa, Gajendra Singh Yadava and Beena Kumaria	hnadaf@gmail.com	Validation and monitoring of pesticide residues in honey using QuEChERS and gas chromatographic analysis	Journal of Apicultural Research	54	3	260-266	2015	https://doi.org/10.1080/00218839.2016.1143693	To validate the QuEChERS method for the determination of residues of pesticides from organochlorin, organophosphate and pyrethroid groups in honey with little modification	An analytical method capable of separating 22 pesticides from different organochlorin, organophosphate and pyrethroid groups was modified, and standardized using QuEChERS and GC-ECD and applied to determine pesticide residues in 30 honey samples collected from apiaries of different localities in the Hisar district of India.	No residues of DDT and its analogues, endosulfan sulphate, ethion, fenvalerate and deltamethrin were detected in any of samples.	Analysis of 30 honey samples using a modified and standardised QuEChERS and GC-ECD for residues of organochlorines, organophosphate, pyrethroid, herbicides and phenyl pyrazole established the presence of aldrin in aldrin 53.3% of the samples. δ-HCH, chlorpyriphos methyl, cypermethrin and bifenthrin were detected in 30%, 33.3%, 6.7% and 10% of the analysed samples in that order.
88	Nadeem Muhammad,ab Fenglian Wang,b Qamar Subhani,bc Qiming Zhao,be Muhammad Abdul Qadir,d Hairong Cuia and Yan Zhu	zhuyan@zju.edu.	Comprehensive two-dimensional ion chromatography (2D-IC) coupled to a post-column photochemical fluorescence detection system for determination of neonicotinoids (imidacloprid and clothianidin) in food samples†	Rsc Advances	8	17	9277-9286	2018	10.1039/C7RA12555K	To determine two neonicotinoid pesticides in six complex food samples using 2d-ic column switching technique.	Two neonicotinoids (imidacloprid and clothianidin) were analysed in six complex food samples (honey, ginger, durian. Apple, tomato and cucumber) using a systematic online clean-up setup using 2d-ic column technique followed by sensitive and fluorescence determination by exploiting simple post column UV irradiation.	The application of 2D-IC system successfully resulted in clean isocratic chromatographic separation and analysis of two NNI	An online clean-up of sample extracts using two-dimensional ion chromatography (2D-IC) and a subsequent online post UV induced fluorescence detection system was applied to six complex food samples (honey, ginger, durian, apple, tomato and cucumber) to determine the residues of imidacloprid and clothianidin (CLT). Result showed improved limit of detection, diminishing matric effects as well as red…
89	Shuofeng Li , Zhi Li , Sicheng Ma , Lin Hao , Weihua Liu , Qianqian Wang, Chun Wang,Zhi Wang Qiuhua Wu	chunwang69@126.com	Synthesis of nitrogen-rich magnetic hypercrosslinked polymer as robust adsorbent for the detection of neonicotinoids in honey, tomatoes, lettuce and Chinese cabbage	Journal of Chromatography A	1677	463326	NA	2022	https://doi.org/10.1016/j.chroma.2022.463326	To develop a novel nitrogen-rich magnetic hypercrosslinked polymer (Fe 3 O 4 @Ph-HCP) for the analysis of four neonicotinoids in honey, tomato, lettuce an cabbage.	A novel nitrogen-rich magnetic hyper crosslinked polymer (Fe3O4 @Ph-HCP) was fabricated via a facile one-pot reaction of 1,3,5-triphenylbenzene, 2,4-dichloropyrimidine and phenyl-functionalized magnetic Fe3 O4 nanoparticles which was applied as MSPE adsorbent to extract thiamethoxam, imidacloprid, acetamiprid and thiacloprid in honey, tomato, lettuce, and Chinese cabbage before HPLC-DAD determina…	Acetamiprid was detected in honey, but the concentration was below the limit of quantification. Method can be used at least 18 times for MSPE of NEOs in honeywithout losing its magnetism and extraction efficiency.	A novel nitrogen-rich magnetic hypercrosslinked polymer (Fe3 O4 @Ph-HCP) was developed through a one-pot reaction of 1,3,5-triphenylbenzene, 2.4-dichlopyrimidine and phenyl-functionalised magnetic Fe3 O4 nanoparticles and applied for the detection and quantification of 4 neonicotinoids with only acetamiprid being detected but found to be below the limit of quantification.
90	Ziwang Liu, Juntao Wang , Tongtong Duan , Yaxing Guob , Weihua Liu , Xiumin Yang , Qiuhua Wu∗, Zhi Wang,	qiuhuawu@126.com	A core-shell structured magnetic sulfonated covalent organic framework for the extraction of benzoylureas insecticides from water, pear juice and honey samples	Journal of Chromatography A	1679	463387	NA	2022	https://doi.org/10.1016/j.chroma.2022.463387	To explore how three magnetic covalent organic frameworks prepared by solvothermal synthesis method could be applied to as magnetic solid-phase extraction for the extraction of 6 benzoylureas (Bus).	Three magnetic COFs, designated as M-TpPa-SO3Na, M-TpPa-SO3H and M-TpPa, were synthesized by the solvothermal method in the presence of Fe3O4 @SiO2 with TP and Pa-SO3H (or p-phenylenediamine (Pa)) as monomers and acetic acid (or sodium acetate) as catalysts and used as magnetic adsorbents to serve as MEPE for the extraction of 6 benzoylureas (Bus	M-TpPa-SO3Na can be successfully be applied to extract Bus in honey samples	An assessment of three covalent organic frameworks showed that M-TpPa-SO3Na had relatively high extraction capability as a magnetic solid-phase extraction for benzoylureas (BUs)
91	Feiran Wang, Yuhao Wang, Yong Li , Shiwen Zhang, Pengzhen Shi , Hongmei Li-Byarlay , Shudong Luo	luoshudong@caas.cn	Pesticide residues in beebread and honey in Apis cerana cerana and their hazards to honey bees and human	Ecotoxicology and Environmental Safety	238	113574	NA	2022	https://doi.org/10.1016/j.ecoenv.2022.113574	To investigated pesticide residues in the beebread and honey of A. c. cerana around the Liupanshan Mountains in West China.	Honey samples were collected in Liuapanshan Mountains from 72 apiaries which were kept a minimum of 10 km apart.	Concentrations of these residues is lower than previously reported.	An investigation of pesticides residues in beebread and honey confirmed the presence of thiamethoxam (0.0319 mg/kg) and Chlorantraniliprole (0.0167 mg/kg) but the concentration found were not deemed injurious to human health.
92	Minghui Han, Yuanping Wang, Zichen Yang, Yi Wang, Min Huang, Baozhang Luo, Hexing Wang*, Yue Chen, Qingwu Jiang	wanghexing@fudan.edu.cn	Neonicotinoids residues in the honey circulating in Chinese market and health risk on honey bees and human	Environmental Pollution	313	120146	NA	2022	https://doi.org/10.1016/j.envpol.2022.120146	To determined eight neonicotinoids and four metabolites honey samples circulating in the Chinese market	Honey samples from 14 commercial plants in 202 from different geographic areas of China were purchased and analysed for eight neonicotinoids and four metabolites by an analytical method with low quantification limits, and assessed the health risks on honey bees and human	Neonicotinoids residues were ubiquitous in honey circulating in the Chinese market. Acetamiprid, thiamethoxam and imidacloprid were the three dominant neonicotinoids in honey samples.	An analysis of neonicotinoids the four metabolites in commercial 94 honey samples confirmed detections in 97.9% of the honey samples with varied concentration and detections rates.
93	Ahmed Qasim Abdulhussein, Arniza Khairani Mohd Jamil, Nor Kartini Abu Bakar	kartini@um.edu.my	Magnetic molecularly imprinted polymer nanoparticles for the extraction and clean-up of thiamethoxam and thiacloprid in light and dark honey	Food Chemistry	359	129936	NA	2021	https://doi.org/10.1016/j.foodchem.2021.129936	To simultaneously extract two neonicotinoids (thiamethoxam and thiacloprid) via the preparation of new and specific sorbent dual-template MIPs (thiamethoxam and thiacloprid) with active sides to be used in the removal and clean-up of target components from light and dark honey samples.	A dual-template MIP UHPLC–MS/MS method was developed in this study for selective extraction of thiamethoxam and thiacloprid pesticides from light honey and dark honey samples. Polymer MIPs weresynthesized based on the designed polymerization of precipitation. The sorbent MIPs obtained were characterized by FT-IR, SEM, and TGA analysis.	Comparison using the QuEChERS standard approach was also performed, with recoveries of 93.0% to 99.6% for thiamethoxam and 92.7% to 98.8% for thiacloprid, in light and dark honey samples. Results obtained using the current method MIP showed sensitivity and recovery higher than the most widely used QuEChERS procedure. indicating that the real samples were clean or perhaps the analyte concentration…	An analysis of thiamethoxam and thiacloprid residues simultaneously extracted with synthesized and characterised molecular imprinted polymer nanoparticles did not confirm any detection.
94	Paola Calza, Barbara Guarino, Federica Dal Bello, Anna Dioni, Marco Bergero, Claudio Medana		Integrated approach for the analysis of neonicotinoids in fruits and food matrices	Food Chemistry	372	131153	NA	2022	https://doi.org/10.1016/j.foodchem.2021.131153	To investigate the presence of main neonicotinoids included in Italian regulation in different food matrices owing because of their effects on bees.	Honey and pollen alongside fruits and eaves were sampled in the Piedmont area as part of a multi-year environmental biomonitoring and analysed for residues for main neonicotinoids included in Italian regulations	Clothianidin was never detected	An assessment of five neonicotinoids in honey and three other matrices using QuECHERS for extraction and HPLC for analysis confirmed the presence of acetamiprid in honey at a concentration of 13-16 µg/kg.
95	Sichang Jiang, Xufeng Meng, Mingming Xu, Min Li, Shuofeng Li, Qianqian Wang, Weihua Liu, Lin Hao, Junmin Wang, Chun Wang, Zhi Wang, Qiuhua Wu	chunwang69@126.com	Green synthesis of novel magnetic porous organic polymer for magnetic solid phase extraction of neonicotinoids in lemon juice and honey samples	Food Chemistry	383	132599		2022	https://doi.org/10.1016/j.foodchem.2022.132599	To develop a novel M-POP (labeled as Rut-MOP) was prepared using natural rutin as precursor via simple and environmentally-benign diazo-coupling reaction	Magnetic porous materials were prepared by diazo-coupling reaction using natural rutin as the reaction monomer and applied as the magnetic adsorbent to simultaneously extract four neonicotinoid pesticides including thiamethoxam (TMX), imidacloprid (ICL), acidacloprid (ACT) and thiamethacloprid (TCL) in lemon juice and honey samples.	No neonicotinoids residues were detected in honey sample	A novel extraction technique, the Rut-MOP based magnetic solid-phase extraction, showed high extraction potential for neonicotinoids and when combined with high performance liquid chromatography was also found to be very sensitive for the detection of neonicotinoids in lemon and honey
96	Marco Bergero, Luca Bosco, Alessandra Giacomelli, Giovanni Angelozzi, Monia Perugini, and Carmine Merola	mperugini@unite.it	Agrochemical Contamination of Honey and Bee Bread Collected in the Piedmont Region, Italy	environments	8	62		2021	https://doi.org/10.3390/ environments8070062	To analyse two hive matrices from both agricultural setting and organic farms to understand the origin of chemical pollution	Samples of honey and beebread from 4 apiaries located in Piedmont (Italy) with two apiaries in proximity of agricultural areas, one in the mountain which is out of any intensive agricultural context and one in the middle of organic hazelnut were collected and analysed for the presence of herbicides, acaricides, fungicides and insecticides.	Mandipropamid, tau-fluvalinate, metalaxil and spiroxamine were detected but could not be quantified.	In order to understand source of chemical pollution in several areas of Piedmont in Italy, samples of honey and bee bread were analysed for 67 chemical residues and the results confirm the presence of glyphosate at levels which could pose hazard to bees.
97	Sara Panseri, Elisabetta Bonerba, Maria Nobile, Federica Di Cesare, Giacomo Mosconi1, Francisco Cecati, Francesco Arioli , Giuseppina Tantillo and Luca Chiesa	federica.dicesare@unimi.it	Pesticides and Environmental Contaminants in Organic Honeys According to Their Different Productive Areas toward Food Safety Protection	foods	9		1863	2020	http://www.mdpi.com/2304-8158/9/12/1863/s1	To investigate the presence of contaminant residues using different analytical methods in organic honey samples, from different production areas, to confirm their incidence and possible impact on the food safety traits of organic production	Ninety-eight honey samples were collected during 2019 and 2020 from different areas in southern Italy (Apulia region) covering intensive orchards, arable lands, areas close to the city without agriculture activities and intensive orchards and arable lands and analysed for persistent organic pollutants (POPs) and pesticides, including glyphosate and metabolites using different analytical methods.	No glyphosate, glufosinate, and aminomethylphosphonic acid (AMPA) residues were detected.. Honey contamination, even at low concentrations (from <LOQ to 2.13 ng/g), is strictly related to highly-polluting industrial site problems of the geographical area, confirming honeybees and beehive matrices as suitable tools for monitoring environmental contamination.	The screening and quantification of chemical residues in honeys from different geographical locations in Italy using different analytical methods confirmed the detections of several pesticide residues majority of which were below limit of quantification. Only Coumaphos was successfully quantified.
98	Monika K˛edzierska-Matysek, Anna Teter, Piotr Skałecki , Barbara Topyła, Piotr Domaradzki, Ewa Poleszak and Mariusz Florek	anna.teter@up.lublin.pl	Residues of Pesticides and Heavy Metals in Polish Varietal Honey	foods	11	Foods 2022	2362	2022	https://doi.org/10.3390/foods11152362	To assess the safety of honey from south-eastern Poland based on the levels of residues of pesticides, including organochlorine and organophosphate insecticides, herbicides, and fungicides; plant growth regulators; acaricides; and others, as well as the content of copper and zinc and the presence of these toxic heavy metals: lead, cadmium, and mercury	The study was conducted on 30 samples of honey produced in 2019 from nectar and honeydew sources located in the Lublin region (southeastern Poland). The material comprised 10 samples of multifloral honey (MF), 6 samples of linden honey (LI), 5 samples of rapeseed honey (RS), 5 samples of buckwheat honey (BW), and 4 samples of honeydew honey (HD) in apiaries located in agricultural farmlands witho…	The presence of pesticide residues was detected in 90% of the analysed samples, but the concentrations did not exceed acceptable residue levels. To summarise the results of the research, the honey produced in southeastern Poland was shown to be safe for human health and consumption. No residues of herbicides, plant growth regulators, or acaricides were found in the honey samples.	An analysis of honey from south-eastern Poland generally confirmed widespread of detected pesticide residues with thiacloprid particularly being the most identified (90%) of the samples followed by acetamiprid (86.6) and carbendazim (60%) among eight others. However, non od the detected concentration exceeded the permissible levels in honey
99	Ana Paula Ferreira de Souza, Nadia Regina Rodrigues & Felix Guillermo Reyes Reyes	anasouza@cpqba.unicamp.br	Glyphosate and aminomethylphosphonic acid (AMPA) residues in Brazilian honey	Food Additives & Contaminants: Part B	14	1	40-47	2021	https://doi.org/10.1080/19393210.2020.1855676	To obtain representative data on the levels of GLY and AMPA residues in honey from different regions of Brazil.	Forty honey samples from Sao Paulo State (25), Parana State (5), Rio Grande do Sul State (5), Minas Gerais State (3), Santa Catarina State (1), and Piaui State (1) were analysed for the Glyphosate and aminomethylphosphonic acid (AMPA)	13 sample showed GLY residues above the LOQ (0.04 μg/g) reaching up to 0.22 μg/g. Six samples showed GLY residue levels up to 4.4 times higher than the EU MRL of 0.05 μg/g	An assessment of Glyphosate and AMPA in honey samples from native forests of Cambara do Sul in Brazil confirmed detections of glyphosate residues in honey from regions with high loses of bee colonies with 6 samples being found with residues above the MRL.
100	Gilda Ponce-Vejar S. Lizette Ramos de Robles, José Octavio Macias-Macias, Tatiana Petukhova and Ernesto Guzman-Novoa	lizette.ramos@academicos.udg.mx	Detection and Concentration of Neonicotinoids and Other Pesticides in Honey from Honey Bee Colonies Located in Regions That Differ in Agricultural Practices: Implications for Human and Bee Health	International Journal of Environmental Research and Public Health	19		8199	2022	https://doi.org/10.3390/ijerph19138199	To analyze the presence and concentration of neonicotinoids and other pesticides in honey samples collected from hives located in two regions of western Mexico that differ in the technification of agricultural systems, as well as to determine their potential risk to human and honey bee health	Honey samples were collected from 30 hives located in two regions of western Mexico (16 in the north zone and 14 in the south zone). Sampling was based on the municipalities that contributed >60% of the honey produced in 2016 which are distributed in 12 regions along the state	87.5% of those samples had imidacloprid concentrations that were above sublethal doses for honey bees	Trace analysis of honey from tow location with varying intensity of agricultural practice showed that insecticide detections were higher in locations with high intensity of agricultural practices and highly technical agricultural practice.
101	Mara Gasparini, Barbara Angelone and Enrica Ferretti	mara.gasparini@izsler.it	Glyphosate and other highly polar pesticides in fruit, vegetables and honey using ion chromatography coupled with high resolution mass spectrometry: Method validation and its applicability in an official laboratory	Journal of MASS SPECTROMETRY	55	11	4624	2020	https://doi.org/10.1002/jms.4624	To verify the potential of IC-HRMS for the simultaneous determination of a complex group of 11 amino polar molecules (four pesticides and relative metabolites)	An analytical method involving ion chromatography coupled with high resolution mass spectrometry was developed by taking into account, the lower maximum limits for each analyte. Three different matrices that are representative of commodity group were studied and validated: one fruit (grapes), one cereal (wheat) and honey, according to the criteria established by SANTE/12682/2019 taking into accou…	Glyphosate was detected in almost all the samples close to MRL. This procedure allows to determine 11 highly polar molecules in a single chromatographic run, avoiding derivatization step or single residue analysis	A developed ion chromatography coupled with high resolution mass spectrometry analytical method showed efficiency for routine analysis fruits, vegetables and honey.
102	Saorla Kavanagh, Michael Henry, Jane C. Stout andBlánaid White	Saorla.kavanagh@gmail.com	Neonicotinoid residues in honey from urban and rural environments	Environmental Science and Pollution Research	28		28179–28190	2021	https://doi.org/10.1007/s11356-021-12564-y	To identify and quantify three neonicotinoids (clothianidin, imidacloprid and thiacloprid) in Irish honeys and to determine if there is an association between their occurrence and the land use composition of the landscape surrounding the hive.	Thirty Irish honey samples from30 hive sites with 10 each agriculture lands, semi-natural habitats and urban based on the proportions of land cover surrounding each of the hives in a 5 km radius were collected and analysed for the presence of clothianidin, imidacloprid and thiacloprid	Clothianidin and thiacloprid were more frequently detected in honeys from urban habitats	In order to understand the relationship between residues and landuse, 10 honey samples each from agricultural, semi-natural and urban landscapes were analysed for the presence of imidacloprid, clothianidin and thiacloprid with the result confirming detections in 70% of the samples but with only clothianidin being successfully quantified.
103	Xiuyu Pang, Chenyu Li, Chuanjiang Zang, Lei Guan, Peng Zhang, Chunxiang ,Nan Zouand Beixing Li Wei Mu and Jin Lin2	linjin@sdau.edu.cn	Simultaneous detection of ten kinds of insecticide residues in honey and pollen using UPLC-MS/MS with graphene and carbon nanotubes as adsorption and purification materials	Environmental Science and Pollution Research	29		21826–2183	2022	https://doi.org/10.1007/s11356-021-17196-w	To establish an analytical method capable of simultaneous detection of ten commonly used insecticide residues in honey and pollen	An analytical method for the simultaneous determination of insecticides was developed where samples were purified with QuEChERS approach using graphene and carbon nanotubes for the dSPE clean up to eliminate coextractive. The developed method was then applied to analyse ten insecticides in 25 honey samples and 30 pollen samples.	100% of honey samples contained chlorpyrifos residues and 4% of the honey samples contained traces of acetamiprid and imidacloprid but seven pesticides were not detected.	The use of graphene and carbon nanotubes served as efficient adsorbents for dSPE clean-up which successfully removed coextractives with graphene found to be superior to carbon nanotubes for the detection of pesticides have detected chlorpyrifos in 100% of the honey samples studied.
104	Samuel M. Mugo, Weihao Lu and Scott V. Robertson	mugos@macewan.ca	Molecularly Imprinted Polymer-Modified Microneedle Sensor for the Detection of Imidacloprid Pesticides in Food Samples	sensors	22		8492	2022	https://doi.org/10.3390/s22218492	To develop a portable, molecularly imprinted polymer (MIP)-based microneedle (MN) sensor for the electrochemical detection of imidacloprid (IDP) has been demonstrated	An analytical method (MIP@CNT/CNC MN sensor) was developed where the microneedle sensor being fabricated through layer-by-layer in tube coating using a carbon nanotube (CNT) /cellulose nanocrystal (CNC) composite and an IPT-imprinted polyaniline layer copolymerised with imidazole functionalized CNCs (PANI-co-CNC-Im) as biomimetic receptor film and the developed method was applied to analyse imida…	Using either CV or DPV, the MIP@CNT/CNC MN sensor can detect IDP with LODs of 0.0403 mg/kg or 0.0.0069 mg/kg, respectively. Compared to recent research on IDP sensors, the reported IDP sensor is more advanced due to its wider detection range and lower LOD.	A portable molecularly imprinted polymer (MIP)-based microneedle (MN) sensor denoted as MIP@CNT/CNC MN, was developed and analysed using cyclic voltammetry (CV) and differential pulse voltammetry (DPV) and resulted in good output for detection of imidacloprid.
